# Supplementary material for: Regulation of fatty acid desaturase- and immunity gene-expression by mbk-1/DYRK1A in Caenorhabditis elegans
Source: BMC Genomics. 2022 Jan 4;23:25. doi: 10.1186/s12864-021-08176-y (PMC8729107; doi:10.1186/s12864-021-08176-y)
Supplement: Supplementary file 1 — Additional file 1: Table S1. Statistical analysis of stress resistance data. Accompanies Fig. 1. Worms of the strains indicated were subjected to heat or oxidative stress as specified in the individual table headlines. For each biological replicate of the respective experiment, the table lists mean and median survival times in h, standard deviations and standard errors of the mean, the number of worms scored, and p-values from Kaplan-Meier survival analysis with Mantel-Cox tests against the control-, daf-16(−) or mbk-1(−) strain of the same genetic background. In case of the GSC(−) and daf-2(−) control strain, survival analysis was performed relative to the GSC(+) or daf-2(+) control strain. Repeated measures two-way ANOVA with Bonferroni post tests was performed on the mean survival times determined in the individual biological replicates of the experiments. Statistically significant p-values (* p < 0.05, ** p < 0.01, *** p < 0.001) are highlighted in blue. Table S2. Genes regulated by daf-2(−) and GSC(−) in this work and in published studies. For each overlap, the number of genes shared between the two particular lists, the representation factor, and the p-value (in italics; hypergeometric probability) are indicated. Statistically significant overlaps (p < 0.05) are highlighted in blue. For these overlap analyses, lists of published studies were adjusted to WS271 and limited to genes that passed low-count filtering in our DESeq2-analyses. (cf. Methods). See main text for full references of the published studies included in the table. Table S3. Genes differentially expressed between mbk-1(−) and mbk-1(+) worms of the genetic backgrounds analyzed in this study. Differentially expressed genes (DEGs) were defined by padj < 0.05 in DESeq2-analysis and by the following expression fold-change thresholds: FC < 0.6667 (Log2FC < − 0.58) for genes downregulated upon mbk-1 loss. Expression of these genes is normally promoted by mbk-1 (mbk-1 induced DEGs). FC > 1.5 (Log2FC > 0 [file 12864_2021_8176_MOESM1_ESM.xlsx]

## Sheet: Table S1
Table S1. Statistical analysis of stress resistance data
Accompanies Fig. 1
The tables list mean and median survival times in h, standard deviations and standard errors of the mean, the number of worms scored, and p-values from Kaplan-Maier survival analysis against the control, daf-16(-) or mbk-1(-) strain of the same genetic background for each biological replicate of the respective experiment
In case of the GSC(-) and daf-2(-) control strain, Kaplan-Meier survival analysis was performed relative to the GSC(+) or daf-2(+) control strain
Repeated measures two-way ANOVA with Bonferroni post tests was performed on the mean survival times determined in the individual biological replicates of the experiments
Statistically significant p-values (* p < 0.05, ** p < 0.01, *** p < 0.001) are highlighted in blue
Panel A: heat stress																		Panel B: oxidative stress
Genetic background	Mutation	Mean survival	SD	SEM	Median survival	Deaths	Total worm number	Relative to control		Relative to daf-16(-)		Relative to mbk-1(-)		ANOVA				Genetic background	Mutation	Mean survival	SD	SEM	Median survival	Deaths	Total worm number	Relative to control		Relative to daf-16(-)		Relative to mbk-1(-)		ANOVA
			SD					% change	p-Value	% change	p-Value	% change	p-Value	vs control	vs daf-16(-)	vs mbk-1(-)					SD					% change	p-Value	% change	p-Value	% change	p-Value	vs control	vs daf-16(-)	vs mbk-1(-)
GSC(+)	control	7.787	0.8768	0.07384	8	141	141											GSC(+)	control	6.263	1.036	0.1041	6	99	99
		7.915	1.301	0.1096	8	141	141													8.34	1.426	0.1471	9	94	94
		8.444	1.13	0.1087	8	108	108													7.884	1.487	0.1525	8	95	95
		8.097	1.209	0.1191	8	103	103													7.798	1.688	0.1616	8	109	109
	mbk-1(-)	7.136	0.9553	0.08315	7	132	132	-8.36009	< 0.0001	-4.58617	0.0018			ns	ns				mbk-1(-)	5.471	0.829	0.08208	6	102	102	-12.6457	< 0.0001	-6.47863	0.0005			ns	ns
	mbk-1(-)	7.331	1.193	0.1085	7	121	121	-7.3784	< 0.0001	9.17349	< 0.0001								mbk-1(-)	7.06	1.221	0.1221	7	100	100	-15.3477	< 0.0001	1.58273	0.3644
	mbk-1(-)	7.972	1.262	0.122	8	107	107	-5.58977	0.0121	9.98896	< 0.0001								mbk-1(-)	6.269	1.023	0.1061	6	93	93	-20.4845	< 0.0001	-10.698	< 0.0001
	mbk-1(-)	7.982	1.24	0.1187	8	109	109	-1.42028	0.4877	16.1356	< 0.0001								mbk-1(-)	6.237	0.9824	0.1019	6	93	93	-20.018	< 0.0001	-1.04712	0.4844
	daf-16(-)	7.479	0.9642	0.07417	7	169	169	-3.95531	0.004			4.80661	0.0018	*		ns			daf-16(-)	5.85	1.035	0.1001	6	107	107	-6.59428	0.0043			6.92744	0.0005	ns		ns
	daf-16(-)	6.715	1.142	0.1029	7	123	123	-15.1611	< 0.0001			-8.40267	< 0.0001						daf-16(-)	6.95	1.095	0.1095	7	100	100	-16.6667	< 0.0001			-1.55807	0.3644
	daf-16(-)	7.248	1.047	0.1003	7	109	109	-14.1639	< 0.0001			-9.08179	< 0.0001						daf-16(-)	7.02	1.05	0.1055	7	99	99	-10.9589	< 0.0001			11.9796	< 0.0001
	daf-16(-)	6.873	0.8824	0.09928	7	79	79	-15.1167	< 0.0001			-13.8938	< 0.0001						daf-16(-)	6.303	1.073	0.1079	6	99	99	-19.1716	< 0.0001			1.0582	0.4844
	daf-16(-); mbk-1(-)	7.022	0.9829	0.07306	7	181	181	-9.82407	< 0.0001	-6.11044	< 0.0001	-1.59753	0.3936	*	ns	ns			daf-16(-); mbk-1(-)	5.398	0.9003	0.08871	5	103	103	-13.8113	< 0.0001	-7.7265	0.0002	-1.33431	0.6674	ns	ns	ns
	daf-16(-); mbk-1(-)	6.973	1.278	0.1202	7	113	113	-11.9015	< 0.0001	3.84214	0.062	-4.88337	< 0.0001						daf-16(-); mbk-1(-)	6.39	0.8825	0.08612	6	105	105	-23.3813	< 0.0001	-8.05755	< 0.0001	-9.49008	< 0.0001
	daf-16(-); mbk-1(-)	7.731	1.532	0.1474	8	108	108	-8.44387	0.0004	6.66391	0.0067	-3.02308	0.2573						daf-16(-); mbk-1(-)	6.025	1.017	0.09359	6	118	118	-23.5794	< 0.0001	-14.1738	< 0.0001	-3.89217	0.0538
	daf-16(-); mbk-1(-)	7.026	0.9046	0.08363	7	117	117	-13.2271	< 0.0001	2.2261	0.3137	-11.9769	< 0.0001						daf-16(-); mbk-1(-)	5.667	0.8734	0.08523	6	105	105	-27.3275	< 0.0001	-10.0904	< 0.0001	-9.13901	< 0.0001
GSC(-)	control	14.61	2.736	0.2234	15	150	150	87.6204	< 0.0001									GSC(-)	control	13.2	3.02	0.2948	14	105	105	110.762	< 0.0001
		14.68	3.32	0.3539	15	88	88	85.4706	< 0.0001											16.87	4.404	0.4319	18	104	104	102.278	< 0.0001
		13.35	2.883	0.2912	14	98	98	58.1004	< 0.0001											14.14	3.095	0.2938	14	111	111	79.3506	< 0.0001
		13.06	3.176	0.2912	14	119	119	61.2943	< 0.0001											22.41	7.406	0.716	28	85	107	187.381	< 0.0001
	mbk-1(-)	11.41	1.445	0.1342	12	116	116	-21.9028	< 0.0001	5.74606	0.0028			***	ns				mbk-1(-)	11.71	2.13	0.2031	12	110	110	-11.2879	< 0.0001	30.9404	< 0.0001			***	ns
	mbk-1(-)	13.05	2.259	0.2029	14	124	124	-11.1035	< 0.0001	6.53061	0.0482								mbk-1(-)	12.69	3.124	0.4463	12	49	49	-24.7777	< 0.0001	-0.157356	0.9816
	mbk-1(-)	9.571	1.183	0.1118	10	112	112	-28.3071	< 0.0001	-8.49904	< 0.0001								mbk-1(-)	12.3	2.59	0.2671	12	94	94	-13.0127	< 0.0001	9.13931	0.0002
	mbk-1(-)	11.94	2.581	0.2507	12	106	106	-8.5758	0.0005	19.7233	< 0.0001								mbk-1(-)	12.23	2.651	0.2826	12	88	88	-45.4261	< 0.0001	2.85955	0.3601
	daf-16(-)	10.79	1.686	0.1502	10	126	126	-26.1465	< 0.0001			-5.43383	0.0028	***		ns			daf-16(-)	8.943	1.33	0.1292	8	106	106	-32.25	< 0.0001			-23.6294	< 0.0001	***		ns
	daf-16(-)	12.25	2.481	0.2265	12	120	120	-16.5531	< 0.0001			-6.13027	0.0482						daf-16(-)	12.71	3.167	0.3136	13	102	102	-24.6592	< 0.0001			0.157604	0.9816
	daf-16(-)	10.46	1.73	0.191	10	82	82	-21.6479	< 0.0001			9.28848	< 0.0001						daf-16(-)	11.27	1.917	0.1812	12	112	112	-20.297	< 0.0001			-8.37398	0.0002
	daf-16(-)	9.973	1.524	0.176	10	75	75	-23.6371	< 0.0001			-16.474	< 0.0001						daf-16(-)	11.89	2.557	0.2666	12	92	92	-46.9433	< 0.0001			-2.78005	0.3601
	daf-16(-); mbk-1(-)	10.37	1.921	0.1921	10	100	100	-29.0212	< 0.0001	-3.89249	0.2848	-9.11481	< 0.0001	***	*	***			daf-16(-); mbk-1(-)	10.08	1.909	0.1872	10	104	104	-23.6364	< 0.0001	12.7139	< 0.0001	-13.9197	< 0.0001	***	ns	ns
	daf-16(-); mbk-1(-)	10.84	1.765	0.1851	10	91	91	-26.158	< 0.0001	-11.5102	0.0079	-16.9349	< 0.0001						daf-16(-); mbk-1(-)	11.76	2.66	0.2902	12	84	84	-30.2905	< 0.0001	-7.47443	0.0093	-7.32861	0.0245
	daf-16(-); mbk-1(-)	8.769	1.09	0.1069	8	104	104	-34.3146	< 0.0001	-16.1663	< 0.0001	-8.37948	< 0.0001						daf-16(-); mbk-1(-)	10.39	2.073	0.2461	10	71	71	-26.5205	< 0.0001	-7.80834	0.0086	-15.5285	< 0.0001
	daf-16(-); mbk-1(-)	9.478	1.521	0.1831	10	69	69	-27.4273	< 0.0001	-4.9634	0.07	-20.6198	< 0.0001						daf-16(-); mbk-1(-)	12.75	4.4	0.4068	12	117	117	-43.1058	< 0.0001	7.23297	0.0393	4.25184	0.1429
Panel C: heat stress																		Panel D: oxidative stress
Genetic background	Mutation	Mean survival	SD	SEM	Median survival	Deaths	Total worm number	Relative to control		Relative to daf-16(-)		Relative to mbk-1(-)		ANOVA				Genetic background	Mutation	Mean survival	SD	SEM	Median survival	Deaths	Total worm number	Relative to control		Relative to daf-16(-)		Relative to mbk-1(-)		ANOVA
			SD					% change	p-Value	% change	p-Value	% change	p-Value	vs control	vs daf-16(-)	vs mbk-1(-)					SD					% change	p-Value	% change	p-Value	% change	p-Value	vs control	vs daf-16(-)	vs mbk-1(-)
daf-2(+)	control	6.477	0.9802	0.09304	7	111	111											daf-2(+)	control	8.046	1.077	0.09449	8	130	130
		8.373	0.8453	0.07781	8	118	118													5.979	0.8414	0.08543	6	97	97
		8.163	1.189	0.1239	8	92	92													7.532	2.102	0.2013	7	109	109
		8.234	1.256	0.1214	9	107	107													6.959	1.319	0.1199	7	121	121
	mbk-1(-)	6.239	1.229	0.1136	6	117	117	-3.67454	0.33	2.48029	0.1848			ns	ns				mbk-1(-)	7.178	0.9431	0.09941	7	90	90	-10.788	< 0.0001	-5.88698	0.0006			ns	ns
	mbk-1(-)	7.622	1.121	0.1064	8	111	111	-8.96931	< 0.0001	0.302671	0.9777								mbk-1(-)	5.705	0.8867	0.08379	6	112	112	-4.58271	0.0349	5.78528	0.0069
	mbk-1(-)	7.735	1.18	0.1192	8	98	98	-5.24317	0.0224	4.06296	0.0439								mbk-1(-)	6.616	1.133	0.1071	7	112	112	-12.1614	< 0.0001	9.53642	0.0003
	mbk-1(-)	8.315	1.736	0.184	9	89	89	0.983726	0.4186	20.2111	< 0.0001								mbk-1(-)	6.532	1.114	0.1149	7	94	94	-6.13594	0.0057	-1.83348	0.4635
	daf-16(-)	6.088	0.976	0.09664	6	102	102	-6.00587	0.0072			-2.42026	0.1848	ns		ns			daf-16(-)	7.627	0.9848	0.0939	8	110	110	-5.20756	0.0017			6.25522	0.0006	ns		ns
	daf-16(-)	7.599	0.9112	0.07785	8	137	137	-9.244	< 0.0001			-0.301758	0.9777						daf-16(-)	5.393	0.8769	0.08478	5	107	107	-9.80097	< 0.0001			-5.46889	0.0069
	daf-16(-)	7.433	1.017	0.1072	7	90	90	-8.94279	< 0.0001			-3.90433	0.0439						daf-16(-)	6.04	1.045	0.1207	6	75	75	-19.8088	< 0.0001			-8.70617	0.0003
	daf-16(-)	6.917	1.031	0.1215	7	72	72	-15.9947	< 0.0001			-16.813	< 0.0001						daf-16(-)	6.654	1.108	0.09834	7	127	127	-4.38281	0.0183			1.86773	0.4635
	daf-16(-); mbk-1(-)	7.872	1.821	0.1744	8	109	109	21.5377	< 0.0001	29.3035	< 0.0001	26.1741	< 0.0001	ns	ns	ns			daf-16(-); mbk-1(-)	5.616	0.7703	0.06889	5	125	125	-30.2013	< 0.0001	-26.3669	< 0.0001	-21.7609	< 0.0001	ns	ns	ns
	daf-16(-); mbk-1(-)	7.484	0.8402	0.06749	7	155	155	-10.6175	< 0.0001	-1.51336	0.13	-1.81055	0.192						daf-16(-); mbk-1(-)	5.636	0.875	0.08343	6	110	110	-5.73675	0.0066	4.50584	0.0349	-1.20947	0.517
	daf-16(-); mbk-1(-)	7.162	0.9297	0.08824	7	111	111	-12.2626	< 0.0001	-3.6459	0.0502	-7.40789	< 0.0001						daf-16(-); mbk-1(-)	5.789	0.9999	0.1054	6	90	90	-23.1413	< 0.0001	-4.15563	0.063	-12.5	< 0.0001
	daf-16(-); mbk-1(-)	7.241	1.33	0.1257	7	112	112	-12.0598	< 0.0001	4.68411	0.0991	-12.9164	< 0.0001						daf-16(-); mbk-1(-)	6.734	1.166	0.1202	7	94	94	-3.23322	0.0952	1.20228	0.5757	3.09247	0.2051
daf-2(-)	control	20.22	2.124	0.2044	20	108	108	212.182	< 0.0001									daf-2(-)	control	17.25	2.419	0.2163	18	125	125	114.392	< 0.0001
		18.59	1.411	0.1066	18	175	175	122.023	< 0.0001											12.21	2.556	0.2494	12	105	105	104.215	< 0.0001
		16.99	1.812	0.1921	16	89	89	108.134	< 0.0001											20.03	4.075	0.5261	20	60	60	165.932	< 0.0001
		19.96	3.003	0.2959	20	103	103	142.41	< 0.0001											23.13	6.582	0.6788	20	94	94	232.375	< 0.0001
	mbk-1(-)	20.23	2.544	0.2113	20	145	145	0.049456	0.5324	219.438	< 0.0001			ns	***				mbk-1(-)	15.27	1.527	0.1247	14	150	150	-11.4783	< 0.0001	92.6328	< 0.0001			ns	***
	mbk-1(-)	17.3	1.472	0.1097	18	180	180	-6.93921	< 0.0001	116.061	< 0.0001								mbk-1(-)	13.18	2.109	0.1849	14	130	130	7.94431	0.0106	105.52	< 0.0001
	mbk-1(-)	17.52	1.59	0.1632	18	95	95	3.11948	0.0493	145.378	< 0.0001								mbk-1(-)	19.92	4.461	0.3898	20	131	131	-0.549176	0.9966	206.462	< 0.0001
	mbk-1(-)	19.5	2.695	0.2593	20	108	108	-2.30461	0.1136	182.773	< 0.0001								mbk-1(-)	25.95	6.243	0.5652	26	122	122	12.192	0.0055	268.66	< 0.0001
	daf-16(-)	6.333	0.9681	0.09586	6	102	102	-68.6795	< 0.0001			-68.695	< 0.0001	***		***			daf-16(-)	7.927	1.163	0.1109	8	110	110	-54.0464	< 0.0001			-48.0878	< 0.0001	***		***
	daf-16(-)	8.007	0.9678	0.08093	8	143	143	-56.9285	< 0.0001			-53.7168	< 0.0001						daf-16(-)	6.413	1.056	0.1011	6	109	109	-47.4775	< 0.0001			-51.3429	< 0.0001
	daf-16(-)	7.14	0.829	0.0829	7	100	100	-57.9753	< 0.0001			-59.2466	< 0.0001						daf-16(-)	6.5	1.134	0.1182	7	92	92	-67.5487	< 0.0001			-67.3695	< 0.0001
	daf-16(-)	6.896	1.041	0.1011	7	106	106	-65.4509	< 0.0001			-64.6359	< 0.0001						daf-16(-)	7.039	0.9952	0.08831	7	127	127	-69.5677	< 0.0001			-72.8748	< 0.0001
	daf-16(-); mbk-1(-)	7.244	1.832	0.1931	7	90	90	-64.1741	< 0.0001	14.385	< 0.0001	-64.1918	< 0.0001	***	ns	***			daf-16(-); mbk-1(-)	6.948	1.099	0.1025	7	115	115	-59.7217	< 0.0001	-12.3502	< 0.0001	-54.499	< 0.0001	***	ns	***
	daf-16(-); mbk-1(-)	8.371	0.9989	0.08442	8	140	140	-54.9704	< 0.0001	4.54602	0.0037	-51.6127	< 0.0001						daf-16(-); mbk-1(-)	5.67	0.8788	0.08659	6	103	103	-53.5627	< 0.0001	-11.5858	< 0.0001	-56.9803	< 0.0001
	daf-16(-); mbk-1(-)	7	1.045	0.1001	7	109	109	-58.7993	< 0.0001	-1.96078	0.3692	-60.0457	< 0.0001						daf-16(-); mbk-1(-)	6.152	1.101	0.1106	6	99	99	-69.2861	< 0.0001	-5.35385	0.0089	-69.1165	< 0.0001
	daf-16(-); mbk-1(-)	6.471	0.9821	0.09724	6	102	102	-67.5802	< 0.0001	-6.16299	0.0006	-66.8154	< 0.0001						daf-16(-); mbk-1(-)	6.92	0.8801	0.07492	7	138		-70.0821	< 0.0001	-1.69058	0.1529	-73.3333	< 0.0001

## Sheet: Table S2
Table S2. Genes regulated by daf-2(-) and GSC(-) in this work and in published studies
For each overlap, the table lists the number of overlapping genes (line 1), the enrichment factor (line 2) and hypergeometric probability of achieving an overlap of at least this size (line 3, italicized)
Statistically significant overlaps are highlighted in blue (p < 0.05)
N_published: number of genes as published in the respective study
N_WS271: number of genes in published studies, adjusted to WS271 (numbers may differ e.g. because some genes are "dead" and/or have been merged with other genes)
N_d: number of genes in published studies, adjusted to WS271, that are also detected in our DESeq2-analysis. i.e. all genes that passed low count-filtering
See main text for full references of the published studies included in the table; "common genes Seo and Senchuk" refers to genes detected by both of these published studies, as determined by our own analyses
				Genes regulated in published studies by
				daf-2(-)						GSC(-)
				up			down			up
			published study	Seo et al	Senchuk et al	common genes,Seo and Senchuk	Seo et al	Senchuk et al	common genes,Seo and Senchuk	Steinbaugh et al
				2015	2018		2015	2018		2015
				daf-2(e1370) vs wt	daf-2(e1370) vs wt		daf-2(e1370) vs wt	daf-2(e1370) vs wt		glp-1(ts) + vector / N2 + vector
			N_published	1914	2594		243	2155		1306
			N_WS271	1908	2588	1007	241	2152	134	1300
			N_d	1903	2538	1006	241	2140	134	1298
Genes regulated in our study by	daf-2(-)	up	854	377	479	308	3	8	0
				4.40292	4.19452	6.80442	0.276658	0.0830835	0
				5.66739e-158	3.31845e-204	1.2303e-183	0.998893	1	1
		down	393	32	32	12	52	128	39
				0.81211	0.608922	0.576085	10.4205	2.88868	14.0561
				0.913302	0.999593	0.988412	6.93364e-38	3.61115e-30	5.16849e-34
	GSCs(-)	up	686							193
										4.11391
										3.37012e-69
		down	4622							19
										0.0601098
										1

## Sheet: TableS3
Table S3. Genes differentially expressed between mbk-1(-) and mbk-1(+) worms in the genetic backgrounds analyzed in this study										down_gsc+	down_gsc-	down_daf2+	down_daf2-	up_gsc+	up_gsc-	up_daf2+	up_daf2-			up_daf2-_daf2+	down_daf2-_daf2+	up_gsc-_gsc+	down_gsc-_gsc+
										WBGene00017498	WBGene00019495	WBGene00017498	WBGene00018521	WBGene00016474	WBGene00016474	WBGene00001119	WBGene00012683			WBGene00004932	WBGene00012683	WBGene00000983	WBGene00001977
padj < 0.05 for all genes listed										WBGene00017501	WBGene00006541	WBGene00017501	WBGene00018877	WBGene00015433	WBGene00006539	WBGene00015433	WBGene00044242			WBGene00008850	WBGene00000620	WBGene00008565	WBGene00013193
down: FC < 0.6667 (Log2FC < -0.58) for mbk-1(-) vs mbk-1(+) (mbk-1 induced DEGs)										WBGene00044471	WBGene00008850	WBGene00009221	WBGene00005657	WBGene00001119	WBGene00018407	WBGene00012544	WBGene00045416			WBGene00007303	WBGene00017714	WBGene00021167	WBGene00022203
up: FC > 1.5 (Log2FC > 0.58) for mbk-1(-) vs mbk-1(+) (mbk-1 repressed DEGs)										WBGene00017714	WBGene00001398	WBGene00044471	WBGene00013480	WBGene00007489	WBGene00000214	WBGene00021118	WBGene00008295			WBGene00012398	WBGene00010953	WBGene00007331	WBGene00000479
										WBGene00044292	WBGene00044201	WBGene00009895	WBGene00018643	WBGene00014006	WBGene00017329	WBGene00012585	WBGene00000190			WBGene00016052	WBGene00008068	WBGene00011830	WBGene00002225
control comparisons (all strains mbk-1(+))										WBGene00045417	WBGene00001852	WBGene00002102	WBGene00016686	WBGene00020617	WBGene00014091	WBGene00016474	WBGene00006539			WBGene00271815	WBGene00017648	WBGene00011869	WBGene00000875
down: FC < 0.6667 (Log2FC < -0.58) for daf-2(-) vs daf-2(+)										WBGene00044472	WBGene00019472	WBGene00017714	WBGene00019619	WBGene00020869	WBGene00013007	WBGene00015879	WBGene00000756			WBGene00013079	WBGene00010123	WBGene00000966	WBGene00019971
up: FC > 1.5 (Log2FC > 0.58) for daf-2(-) vs daf-2(+)										WBGene00018731	WBGene00012878	WBGene00018602	WBGene00021772	WBGene00020878	WBGene00013884	WBGene00001390	WBGene00271651			WBGene00010062	WBGene00009637	WBGene00008522	WBGene00021799
down: FC < 0.25 (Log2FC < -2) for GSC(-) vs GSC(+)										WBGene00009895	WBGene00016052	WBGene00045417	WBGene00004993	WBGene00021335	WBGene00016481	WBGene00020869	WBGene00015433			WBGene00021183	WBGene00004779	WBGene00009895	WBGene00002992
up: FC > 4 (Log2FC > 2) for GSC(-) vs GSC(+)										WBGene00018602	WBGene00001156	WBGene00005552	WBGene00018725	WBGene00017678	WBGene00011072	WBGene00015087	WBGene00009384			WBGene00194985	WBGene00016502	WBGene00019472	WBGene00003183
										WBGene00009221	WBGene00020509	WBGene00044472	WBGene00018138	WBGene00008698	WBGene00000723	WBGene00020617	WBGene00019579			WBGene00000013	WBGene00009634	WBGene00009110	WBGene00004049
										WBGene00019730	WBGene00007649	WBGene00019479	WBGene00017012	WBGene00012544	WBGene00001392	WBGene00014006	WBGene00235094			WBGene00011362	WBGene00018643	WBGene00003096	WBGene00018010
										WBGene00006541	WBGene00003149	WBGene00001564	WBGene00012608	WBGene00017322	WBGene00009621	WBGene00016783	WBGene00016474			WBGene00001500	WBGene00020516	WBGene00008499	WBGene00000168
										WBGene00020938	WBGene00018602	WBGene00019730	WBGene00009600	WBGene00018062	WBGene00017613	WBGene00269355	WBGene00007232			WBGene00077701	WBGene00016340	WBGene00044514	WBGene00022835
										WBGene00012961	WBGene00010754	WBGene00000784	WBGene00016052	WBGene00020881	WBGene00012604	WBGene00269376	WBGene00004249			WBGene00044471	WBGene00009640	WBGene00009518	WBGene00004726
										WBGene00005552	WBGene00002269	WBGene00015044	WBGene00020016	WBGene00045411	WBGene00020589	WBGene00015456	WBGene00015259			WBGene00012727	WBGene00010058	WBGene00016013	WBGene00013353
										WBGene00002102	WBGene00002012	WBGene00016450	WBGene00018811	WBGene00021118	WBGene00007073	WBGene00017678	WBGene00009069			WBGene00011325	WBGene00194717	WBGene00007807	WBGene00013212
										WBGene00017484	WBGene00018582	WBGene00017484	WBGene00003149	WBGene00015879	WBGene00021197	WBGene00020408	WBGene00045457			WBGene00020509	WBGene00010125	WBGene00010118	WBGene00002061
										WBGene00010062	WBGene00050904	WBGene00020182	WBGene00000738	WBGene00020672	WBGene00008554	WBGene00007489	WBGene00194836			WBGene00019472	WBGene00011486	WBGene00020182	WBGene00018819
										WBGene00016052	WBGene00002131	WBGene00016052	WBGene00006925	WBGene00045412	WBGene00021743	WBGene00019660	WBGene00016783			WBGene00001852	WBGene00017703	WBGene00020741	WBGene00020915
										WBGene00011979	WBGene00008113	WBGene00007875	WBGene00020938	WBGene00077593	WBGene00009388	WBGene00018062	WBGene00271815			WBGene00019978	WBGene00007875	WBGene00016052	WBGene00013596
										WBGene00003778	WBGene00008139	WBGene00044292	WBGene00008567	WBGene00020954	WBGene00014052	WBGene00003812	WBGene00219816			WBGene00007131	WBGene00002090	WBGene00000986	WBGene00019858
										WBGene00003149	WBGene00011262	WBGene00015355		WBGene00013844	WBGene00010092	WBGene00003067	WBGene00009061			WBGene00003473	WBGene00044998	WBGene00020394	WBGene00003083
										WBGene00015044	WBGene00021779	WBGene00004987		WBGene00019411	WBGene00020054	WBGene00020881	WBGene00044638			WBGene00003778	WBGene00018760	WBGene00007963	WBGene00006804
										WBGene00019208	WBGene00044292	WBGene00010062		WBGene00015087	WBGene00020587	WBGene00018055	WBGene00016481			WBGene00019803	WBGene00012231	WBGene00001387	WBGene00007705
										WBGene00019479	WBGene00000646	WBGene00006541		WBGene00018225	WBGene00000785	WBGene00000656	WBGene00007660			WBGene00008436	WBGene00044340	WBGene00007964	WBGene00007966
										WBGene00000784	WBGene00001397	WBGene00007811		WBGene00016481	WBGene00009995	WBGene00017322	WBGene00015756			WBGene00011894	WBGene00021118	WBGene00009877	WBGene00022488
										WBGene00000756	WBGene00004930	WBGene00001397		WBGene00021731	WBGene00015050	WBGene00018225	WBGene00004453			WBGene00011869	WBGene00009897	WBGene00008494	WBGene00003220
										WBGene00008850	WBGene00009408	WBGene00009773		WBGene00012585	WBGene00021118	WBGene00045062	WBGene00022572			WBGene00017660	WBGene00016474	WBGene00017660	WBGene00002079
										WBGene00007946	WBGene00010348	WBGene00016346		WBGene00001863	WBGene00006693	WBGene00008595	WBGene00015574			WBGene00000715	WBGene00017322	WBGene00022642	WBGene00001949
										WBGene00012231	WBGene00000966	WBGene00008359		WBGene00013536	WBGene00013844	WBGene00011540	WBGene00044998			WBGene00013516	WBGene00008199	WBGene00008850	WBGene00010002
										WBGene00007875	WBGene00007459	WBGene00020938		WBGene00012782	WBGene00022093	WBGene00001863	WBGene00007231			WBGene00004155	WBGene00000696	WBGene00021183	WBGene00019510
										WBGene00000708	WBGene00018877	WBGene00013904		WBGene00271643	WBGene00020155	WBGene00018607	WBGene00045411			WBGene00000627	WBGene00004023	WBGene00012608	WBGene00012241
										WBGene00009773	WBGene00004062	WBGene00009877		WBGene00012604	WBGene00011107	WBGene00004728	WBGene00004443			WBGene00016924	WBGene00044798	WBGene00019565	WBGene00006700
										WBGene00013904	WBGene00015577	WBGene00021703		WBGene00044316	WBGene00014046	WBGene00007717	WBGene00304201			WBGene00008295	WBGene00014136	WBGene00015322	WBGene00001827
										WBGene00018643	WBGene00001240	WBGene00011977		WBGene00019131	WBGene00001703	WBGene00019097				WBGene00016097	WBGene00011996	WBGene00010471	WBGene00008684
										WBGene00016346	WBGene00020149	WBGene00018731		WBGene00016783	WBGene00012585	WBGene00044457				WBGene00009213	WBGene00006893	WBGene00017743	WBGene00011324
										WBGene00006925	WBGene00002271	WBGene00001398		WBGene00009679	WBGene00013459	WBGene00010660				WBGene00008681	WBGene00019858	WBGene00011362	WBGene00015313
										WBGene00006942	WBGene00004811	WBGene00007283			WBGene00044998	WBGene00014136				WBGene00018602	WBGene00009638	WBGene00019978	WBGene00008645
										WBGene00010125	WBGene00004026	WBGene00011423			WBGene00012544	WBGene00045457				WBGene00000551	WBGene00001494	WBGene00011166	WBGene00022452
										WBGene00010124	WBGene00013514	WBGene00010790			WBGene00009577	WBGene00020878				WBGene00000660	WBGene00219374	WBGene00015381	WBGene00021419
										WBGene00016450	WBGene00015544	WBGene00006925			WBGene00008726	WBGene00016440				WBGene00005180	WBGene00000716	WBGene00008296	WBGene00012551
										WBGene00009877	WBGene00013972	WBGene00000986			WBGene00021532	WBGene00004112				WBGene00009600	WBGene00021585	WBGene00000013	WBGene00010815
										WBGene00013996	WBGene00045417	WBGene00021491			WBGene00016362	WBGene00016218				WBGene00044292	WBGene00018647	WBGene00020674	WBGene00004178
										WBGene00001752	WBGene00008494	WBGene00000620			WBGene00020981	WBGene00000219				WBGene00021491	WBGene00008356	WBGene00021503	WBGene00011642
										WBGene00013480	WBGene00011190	WBGene00017485			WBGene00015087	WBGene00021664				WBGene00015076	WBGene00008360	WBGene00010214	WBGene00008682
										WBGene00018877	WBGene00019744	WBGene00007946			WBGene00020672	WBGene00020611				WBGene00010348	WBGene00013835	WBGene00018602	WBGene00000794
										WBGene00009215	WBGene00012122	WBGene00007958			WBGene00011800	WBGene00017093				WBGene00235353	WBGene00000412	WBGene00007404	WBGene00013538
										WBGene00010064	WBGene00002258	WBGene00019495			WBGene00011340	WBGene00018174				WBGene00000782	WBGene00015802	WBGene00016274	WBGene00007109
										WBGene00020509	WBGene00044471	WBGene00007649			WBGene00020869	WBGene00013181				WBGene00044492	WBGene00003474	WBGene00011894	WBGene00017328
										WBGene00013080	WBGene00001752	WBGene00010064			WBGene00015879	WBGene00000214				WBGene00044737	WBGene00009895	WBGene00019060	WBGene00012220
										WBGene00007283	WBGene00005002	WBGene00010125			WBGene00003995	WBGene00014821				WBGene00000212	WBGene00021439	WBGene00077701	WBGene00011312
										WBGene00022076	WBGene00020797	WBGene00022076			WBGene00000508	WBGene00017791				WBGene00017673	WBGene00006928	WBGene00000627	WBGene00010839
										WBGene00004987	WBGene00010124	WBGene00001752			WBGene00021487	WBGene00020740				WBGene00006774	WBGene00012811	WBGene00019818	WBGene00001161
										WBGene00002269	WBGene00021791	WBGene00010123			WBGene00001718	WBGene00018772				WBGene00086560	WBGene00021590	WBGene00017429	WBGene00005007
										WBGene00004818	WBGene00022083	WBGene00003778			WBGene00010953	WBGene00003995				WBGene00000690	WBGene00022705	WBGene00014006	WBGene00006868
										WBGene00009488	WBGene00009486	WBGene00019978			WBGene00004125	WBGene00009526				WBGene00050906	WBGene00006984	WBGene00019886	WBGene00017482
										WBGene00022083	WBGene00020329	WBGene00015894			WBGene00018427	WBGene00021235				WBGene00011487	WBGene00015153	WBGene00000002	WBGene00012936
										WBGene00010754	WBGene00018657	WBGene00017303			WBGene00018692	WBGene00006561				WBGene00019854	WBGene00017417	WBGene00022490	WBGene00004952
										WBGene00017303	WBGene00001175	WBGene00009215			WBGene00012591	WBGene00020616				WBGene00011596	WBGene00016558	WBGene00003828	WBGene00018013
										WBGene00017838	WBGene00019730	WBGene00020509			WBGene00011244	WBGene00013425				WBGene00015355	WBGene00022261	WBGene00020082	WBGene00010080
										WBGene00020182	WBGene00009431	WBGene00010124			WBGene00000507	WBGene00018862				WBGene00006226	WBGene00011581	WBGene00015399	WBGene00019947
										WBGene00009048	WBGene00009048	WBGene00044687			WBGene00010513					WBGene00020135	WBGene00005555	WBGene00001244	WBGene00011636
										WBGene00044922	WBGene00044472	WBGene00004818			WBGene00010788					WBGene00002093	WBGene00015933	WBGene00007362	WBGene00019836
										WBGene00044340	WBGene00017743	WBGene00010706			WBGene00019761					WBGene00000535	WBGene00012820	WBGene00000989	WBGene00016202
										WBGene00011848	WBGene00022252	WBGene00019565			WBGene00014759					WBGene00022713	WBGene00001399	WBGene00023501	WBGene00009553
										WBGene00006649	WBGene00012280	WBGene00002269			WBGene00011708					WBGene00019730	WBGene00016769	WBGene00008741	WBGene00018813
										WBGene00001776	WBGene00005040	WBGene00008803			WBGene00020583					WBGene00011462	WBGene00011330	WBGene00004062	WBGene00020375
										WBGene00004878	WBGene00006075	WBGene00007459			WBGene00010512					WBGene00017698	WBGene00004052	WBGene00017336	WBGene00003395
										WBGene00021772	WBGene00020394	WBGene00021772			WBGene00011019					WBGene00045188	WBGene00007419	WBGene00000213	WBGene00000264
										WBGene00009486	WBGene00011805	WBGene00017838			WBGene00011364					WBGene00001578	WBGene00044339	WBGene00013481	WBGene00013669
										WBGene00011423	WBGene00017301	WBGene00022562			WBGene00014836					WBGene00015055	WBGene00020472	WBGene00008936	WBGene00020558
										WBGene00007649	WBGene00002989	WBGene00008563			WBGene00007820					WBGene00007660	WBGene00019105	WBGene00012280	WBGene00010814
										WBGene00007864	WBGene00011325	WBGene00014164			WBGene00017621					WBGene00018772	WBGene00009710	WBGene00015623	WBGene00016792
										WBGene00021121	WBGene00017539	WBGene00018138			WBGene00022261					WBGene00021768	WBGene00000754	WBGene00019803	WBGene00044329
										WBGene00000961	WBGene00044492	WBGene00016877			WBGene00008043					WBGene00009963	WBGene00012134	WBGene00018911	WBGene00044689
										WBGene00014164	WBGene00008843	WBGene00019208			WBGene00018293					WBGene00012177	WBGene00016230	WBGene00007848	WBGene00016796
										WBGene00044212	WBGene00009835	WBGene00011587			WBGene00016499					WBGene00021337	WBGene00022645	WBGene00044201	WBGene00013742
										WBGene00006075	WBGene00000298	WBGene00008358			WBGene00269355					WBGene00018521	WBGene00007509	WBGene00015044	WBGene00002027
										WBGene00007833	WBGene00007848	WBGene00050904			WBGene00019187					WBGene00016848	WBGene00007112	WBGene00007175	WBGene00002169
										WBGene00020139	WBGene00021981	WBGene00012457			WBGene00008216					WBGene00000002	WBGene00000214	WBGene00000169	WBGene00002047
										WBGene00011325	WBGene00022814	WBGene00020229			WBGene00012917					WBGene00011052	WBGene00021050	WBGene00000756	WBGene00000387
										WBGene00001564	WBGene00016877	WBGene00002258			WBGene00014006					WBGene00008296	WBGene00001335	WBGene00019619	WBGene00021460
										WBGene00016361	WBGene00000712	WBGene00206386			WBGene00015433					WBGene00014047	WBGene00003248	WBGene00000298	WBGene00019118
										WBGene00019619	WBGene00019975	WBGene00008494			WBGene00000218					WBGene00019376	WBGene00020862	WBGene00000977	WBGene00017355
										WBGene00021183	WBGene00000302	WBGene00007963			WBGene00044554					WBGene00044500	WBGene00009488	WBGene00004986	WBGene00017895
										WBGene00044379	WBGene00017153	WBGene00008357			WBGene00003482					WBGene00009486	WBGene00017247	WBGene00001500	WBGene00016380
										WBGene00000013	WBGene00010123	WBGene00008850			WBGene00008553					WBGene00189961	WBGene00020813	WBGene00008564	WBGene00019130
										WBGene00007282	WBGene00018061	WBGene00015231			WBGene00045062					WBGene00020343	WBGene00010749	WBGene00044723	WBGene00017546
										WBGene00021703	WBGene00014003	WBGene00003539			WBGene00016818					WBGene00014300	WBGene00000757	WBGene00003522	WBGene00006514
										WBGene00009342	WBGene00010504	WBGene00001976			WBGene00012329					WBGene00003652	WBGene00010456	WBGene00012970	WBGene00006406
										WBGene00010005	WBGene00004818	WBGene00019472			WBGene00011829					WBGene00016670	WBGene00009898	WBGene00011803	WBGene00003406
										WBGene00000620	WBGene00007875	WBGene00271832			WBGene00017201					WBGene00012139	WBGene00008359	WBGene00003786	WBGene00002226
										WBGene00016892	WBGene00000644	WBGene00044212			WBGene00020992					WBGene00001692	WBGene00011753	WBGene00044073	WBGene00010627
										WBGene00007811	WBGene00044242	WBGene00019473			WBGene00007835					WBGene00008809	WBGene00006585	WBGene00014251	WBGene00003067
										WBGene00011587	WBGene00018731	WBGene00007864			WBGene00009515					WBGene00009803	WBGene00001063	WBGene00011870	WBGene00001320
										WBGene00006927	WBGene00050974	WBGene00012878			WBGene00002827					WBGene00044472	WBGene00016840	WBGene00021335	WBGene00004243
										WBGene00019732	WBGene00045265	WBGene00044206			WBGene00006760					WBGene00011870	WBGene00016425	WBGene00001398	WBGene00011939
										WBGene00016894	WBGene00000013	WBGene00008891			WBGene00009982					WBGene00013481	WBGene00020182	WBGene00022858	WBGene00012972
										WBGene00015369	WBGene00001239	WBGene00006650			WBGene00015786					WBGene00021081	WBGene00010339	WBGene00001240	WBGene00017064
										WBGene00014206	WBGene00016523	WBGene00019732			WBGene00018258					WBGene00020149	WBGene00020471	WBGene00012582	WBGene00008082
										WBGene00050904	WBGene00013855	WBGene00018643			WBGene00016659					WBGene00016686	WBGene00008358	WBGene00007130	WBGene00044638
										WBGene00000556	WBGene00001387	WBGene00013081			WBGene00044316					WBGene00004818	WBGene00008706	WBGene00044242	WBGene00017316
										WBGene00009706	WBGene00008333	WBGene00016894			WBGene00015894					WBGene00013090	WBGene00017948	WBGene00007455	WBGene00004163
										WBGene00016877	WBGene00008460	WBGene00013996			WBGene00000597					WBGene00012404	WBGene00015259	WBGene00016999	WBGene00009385
										WBGene00007672	WBGene00015399	WBGene00009729			WBGene00016658					WBGene00000108	WBGene00021197	WBGene00014206	WBGene00006817
										WBGene00000731	WBGene00008495	WBGene00016435			WBGene00022653					WBGene00015116	WBGene00010541	WBGene00009215	WBGene00018037
										WBGene00003903	WBGene00021517	WBGene00000302			WBGene00010799					WBGene00008301	WBGene00010872	WBGene00010750	WBGene00022253
											WBGene00020741	WBGene00008360			WBGene00015710					WBGene00018174	WBGene00018303	WBGene00020813	WBGene00010734
											WBGene00007697	WBGene00007833			WBGene00009097					WBGene00001787	WBGene00013996	WBGene00001099	WBGene00006977
											WBGene00022255	WBGene00019021			WBGene00077490					WBGene00011263	WBGene00018025	WBGene00020660	WBGene00004181
											WBGene00019154	WBGene00001775			WBGene00045412					WBGene00005444	WBGene00008677	WBGene00000981	WBGene00011408
											WBGene00004001	WBGene00015063			WBGene00006981					WBGene00012399	WBGene00009291	WBGene00018200	WBGene00013209
											WBGene00003778	WBGene00021492			WBGene00271643					WBGene00015048	WBGene00004567	WBGene00016004	WBGene00004388
											WBGene00020139	WBGene00010504			WBGene00021994					WBGene00016716	WBGene00007516	WBGene00009803	WBGene00004738
											WBGene00008492	WBGene00008542			WBGene00015182					WBGene00017747	WBGene00001906	WBGene00219216	WBGene00006736
											WBGene00013996	WBGene00003149			WBGene00008033					WBGene00016292	WBGene00020747	WBGene00020981	WBGene00013674
											WBGene00013364	WBGene00017881			WBGene00020699					WBGene00011539	WBGene00000680	WBGene00011262	WBGene00003246
											WBGene00002102	WBGene00007140			WBGene00015359					WBGene00018195	WBGene00021799	WBGene00013972	WBGene00017931
											WBGene00001477	WBGene00011979			WBGene00007450					WBGene00006650	WBGene00015710	WBGene00007867	WBGene00015971
											WBGene00001777	WBGene00016568			WBGene00003522					WBGene00044113	WBGene00001164	WBGene00000991	WBGene00022705
											WBGene00015667	WBGene00044340			WBGene00008490					WBGene00000932	WBGene00005552	WBGene00001578	WBGene00045192
											WBGene00009221	WBGene00001523			WBGene00021195					WBGene00015393	WBGene00001786	WBGene00007452	WBGene00003955
											WBGene00011539	WBGene00000003			WBGene00022635					WBGene00020962	WBGene00012583	WBGene00019963	WBGene00020843
											WBGene00017806	WBGene00007848			WBGene00017335					WBGene00016894	WBGene00006513	WBGene00001787	WBGene00009267
											WBGene00005816	WBGene00019927			WBGene00017736					WBGene00001957	WBGene00012592	WBGene00021337	WBGene00001499
											WBGene00001564	WBGene00009824			WBGene00011676					WBGene00000756	WBGene00022490	WBGene00016097	WBGene00001023
											WBGene00015788	WBGene00011848			WBGene00009620					WBGene00004062	WBGene00007771	WBGene00001156	WBGene00020392
											WBGene00235310	WBGene00009617			WBGene00009692					WBGene00007141	WBGene00005904	WBGene00021611	WBGene00018362
											WBGene00003861	WBGene00012592			WBGene00020156					WBGene00007758	WBGene00002029	WBGene00019599	WBGene00021512
											WBGene00018689	WBGene00016072			WBGene00044514					WBGene00006578	WBGene00006927	WBGene00022178	WBGene00003882
											WBGene00000753	WBGene00017390			WBGene00003618					WBGene00016957	WBGene00008392	WBGene00000967	WBGene00003229
											WBGene00010723	WBGene00023069			WBGene00045411					WBGene00016666	WBGene00006652	WBGene00009396	WBGene00022420
											WBGene00012294	WBGene00021779			WBGene00016683					WBGene00015043	WBGene00004249	WBGene00008167	WBGene00012835
											WBGene00016999	WBGene00014000			WBGene00017678					WBGene00016013	WBGene00001936	WBGene00013079	WBGene00010478
											WBGene00022644	WBGene00009835			WBGene00007375					WBGene00022546	WBGene00050944	WBGene00015887	WBGene00007403
											WBGene00009838	WBGene00000756			WBGene00011070					WBGene00020672	WBGene00008510	WBGene00013091	WBGene00013465
											WBGene00008295	WBGene00007900			WBGene00015465					WBGene00002263	WBGene00011435	WBGene00001852	WBGene00021470
											WBGene00000756	WBGene00007282			WBGene00000895					WBGene00019471	WBGene00016759	WBGene00012947	WBGene00015189
											WBGene00012212	WBGene00008436			WBGene00010982					WBGene00017539	WBGene00018907	WBGene00009522	WBGene00009277
											WBGene00014130	WBGene00011167			WBGene00002016					WBGene00016877	WBGene00008537	WBGene00000982	WBGene00016816
											WBGene00013480	WBGene00013947			WBGene00012416					WBGene00016697	WBGene00021136	WBGene00020329	WBGene00019842
											WBGene00020703	WBGene00001776			WBGene00003550					WBGene00006416	WBGene00195176	WBGene00011984	WBGene00003241
											WBGene00008596	WBGene00013647			WBGene00044205					WBGene00001777	WBGene00017712	WBGene00000715	WBGene00022141
											WBGene00021703	WBGene00044535			WBGene00008727					WBGene00016506	WBGene00020774	WBGene00011082	WBGene00007118
											WBGene00023490	WBGene00001395			WBGene00010525					WBGene00015044	WBGene00002259	WBGene00020413	WBGene00021191
											WBGene00009573	WBGene00021263			WBGene00000008					WBGene00008575	WBGene00007946	WBGene00044756	WBGene00022296
											WBGene00000492	WBGene00000983			WBGene00010865					WBGene00020158	WBGene00000693	WBGene00007460	WBGene00012198
											WBGene00017429	WBGene00016361			WBGene00189950					WBGene00044242	WBGene00022012	WBGene00020909	WBGene00013223
											WBGene00015795	WBGene00013882			WBGene00015403					WBGene00016628	WBGene00008568	WBGene00020135	WBGene00020742
											WBGene00001957	WBGene00018278			WBGene00015756					WBGene00219218	WBGene00003412	WBGene00012404	WBGene00007979
											WBGene00013782	WBGene00007947			WBGene00003837					WBGene00006632	WBGene00015050	WBGene00008492	WBGene00021763
											WBGene00007598	WBGene00022252			WBGene00011020					WBGene00017970	WBGene00015965	WBGene00019368	WBGene00018923
											WBGene00019404	WBGene00005444			WBGene00011300					WBGene00003091	WBGene00045417	WBGene00010684	WBGene00022101
											WBGene00005644	WBGene00003695			WBGene00015040					WBGene00001387	WBGene00022813	WBGene00045265	WBGene00019628
											WBGene00009773	WBGene00000708			WBGene00020617					WBGene00016923	WBGene00013275	WBGene00009523	WBGene00015975
												WBGene00012231			WBGene00004114					WBGene00013975	WBGene00018259	WBGene00003090	WBGene00016143
												WBGene00010902			WBGene00010515					WBGene00023425	WBGene00008891	WBGene00019208	WBGene00022750
												WBGene00004779			WBGene00008068					WBGene00010614	WBGene00194713	WBGene00006650	WBGene00020320
												WBGene00007598			WBGene00012840					WBGene00011799	WBGene00020054	WBGene00016204	WBGene00003804
												WBGene00020329			WBGene00021948					WBGene00138721	WBGene00021135	WBGene00015709	WBGene00015143
												WBGene00015399			WBGene00009030					WBGene00020080	WBGene00004989	WBGene00008629	WBGene00003788
												WBGene00020747			WBGene00044644					WBGene00017429	WBGene00022720	WBGene00010413	WBGene00012299
												WBGene00045272			WBGene00044389					WBGene00009033	WBGene00009953	WBGene00008101	WBGene00011044
												WBGene00021529			WBGene00045386					WBGene00001397	WBGene00009518	WBGene00006191	WBGene00016074
												WBGene00022720			WBGene00010773					WBGene00004810	WBGene00020360	WBGene00044316	WBGene00003803
												WBGene00010754			WBGene00003838					WBGene00019331	WBGene00010189	WBGene00020847	WBGene00022310
												WBGene00019874			WBGene00009069					WBGene00015694	WBGene00008357	WBGene00077692	WBGene00006540
												WBGene00002110			WBGene00008152					WBGene00019939	WBGene00017780	WBGene00017322	WBGene00001836
												WBGene00008477			WBGene00022338					WBGene00000613	WBGene00023477	WBGene00022562	WBGene00003037
												WBGene00000013			WBGene00013169					WBGene00007295	WBGene00016920	WBGene00018138	WBGene00004701
												WBGene00015776			WBGene00009691					WBGene00017443	WBGene00019328	WBGene00019731	WBGene00011994
												WBGene00018877			WBGene00019960					WBGene00086568	WBGene00044488	WBGene00022445	WBGene00010198
												WBGene00019611			WBGene00012533					WBGene00016789	WBGene00003095	WBGene00023425	WBGene00003795
												WBGene00020016			WBGene00001623					WBGene00006649	WBGene00010064	WBGene00004932	WBGene00022036
												WBGene00021183			WBGene00011622					WBGene00002052	WBGene00020304	WBGene00016782	WBGene00013253
												WBGene00011753			WBGene00014978					WBGene00005657	WBGene00000803	WBGene00004987	WBGene00011985
												WBGene00007139			WBGene00006611					WBGene00008040	WBGene00021779	WBGene00022076	WBGene00019362
												WBGene00019060			WBGene00020878					WBGene00009028	WBGene00021703	WBGene00016523	WBGene00007332
												WBGene00016892			WBGene00017469					WBGene00010539	WBGene00004135	WBGene00019022	WBGene00010709
												WBGene00003860			WBGene00235352					WBGene00044900	WBGene00045411	WBGene00008803	WBGene00007329
												WBGene00012531			WBGene00271605					WBGene00018146	WBGene00009526	WBGene00000712	WBGene00007124
												WBGene00018393			WBGene00000097					WBGene00045245	WBGene00010648	WBGene00001158	WBGene00044916
												WBGene00011957			WBGene00004988					WBGene00020786	WBGene00015216	WBGene00011325	WBGene00001423
												WBGene00017131			WBGene00008809					WBGene00008239	WBGene00009517	WBGene00015667	WBGene00012700
												WBGene00001459			WBGene00017247					WBGene00008592	WBGene00009729	WBGene00018286	WBGene00014124
												WBGene00012122			WBGene00019840					WBGene00009892	WBGene00044283	WBGene00001397	WBGene00017712
												WBGene00010005			WBGene00008894					WBGene00018200	WBGene00004926	WBGene00010614	WBGene00013122
												WBGene00002052			WBGene00003862					WBGene00008591	WBGene00017092	WBGene00009838	WBGene00003230
												WBGene00008971			WBGene00020386					WBGene00018055	WBGene00012591	WBGene00012777	WBGene00011047
												WBGene00284848			WBGene00021412					WBGene00001119	WBGene00009883	WBGene00015497	WBGene00022300
												WBGene00022410			WBGene00012680					WBGene00008865	WBGene00010128	WBGene00012592	WBGene00015145
												WBGene00006331			WBGene00015076					WBGene00003647	WBGene00269421	WBGene00013654	WBGene00018137
																				WBGene00011046	WBGene00007508	WBGene00004810	WBGene00012405
																				WBGene00021156	WBGene00011668	WBGene00002102	WBGene00018721
																				WBGene00021872	WBGene00011320	WBGene00017123	WBGene00001569
																				WBGene00000968	WBGene00086565	WBGene00194717	WBGene00004246
																				WBGene00011643	WBGene00019874	WBGene00017332	WBGene00017317
																				WBGene00009061	WBGene00021437	WBGene00050904	WBGene00008330
																				WBGene00012176	WBGene00019146	WBGene00006404	WBGene00018585
																				WBGene00013898	WBGene00015392	WBGene00018303	WBGene00009159
																				WBGene00004811	WBGene00011683	WBGene00194934	WBGene00001832
																				WBGene00022545	WBGene00011262	WBGene00018188	WBGene00002297
																				WBGene00020710	WBGene00000799	WBGene00001394	WBGene00015769
																				WBGene00011935	WBGene00010413	WBGene00017364	WBGene00017085
																				WBGene00008988	WBGene00020611	WBGene00015756	WBGene00003036
																				WBGene00014030	WBGene00011676	WBGene00019580	WBGene00011589
																				WBGene00007440	WBGene00013101	WBGene00012325	WBGene00017079
																				WBGene00007307	WBGene00044355	WBGene00011596	WBGene00021929
																				WBGene00044479	WBGene00012518	WBGene00007153	WBGene00015235
																				WBGene00001684	WBGene00022106	WBGene00017431	WBGene00001609
																				WBGene00022781	WBGene00006586	WBGene00044492	WBGene00004242
																				WBGene00008284	WBGene00018543	WBGene00138721	WBGene00003020
																				WBGene00011232	WBGene00017015	WBGene00001957	WBGene00006988
																				WBGene00017243	WBGene00016782	WBGene00050974	WBGene00021559
																				WBGene00012122	WBGene00010341	WBGene00011683	WBGene00010304
																				WBGene00009428	WBGene00015950	WBGene00235310	WBGene00021277
																				WBGene00021159	WBGene00001934	WBGene00022549	WBGene00020461
																				WBGene00010065	WBGene00000731	WBGene00017048	WBGene00077543
																				WBGene00016943	WBGene00020155	WBGene00017443	WBGene00009103
																				WBGene00011564	WBGene00008043	WBGene00011850	WBGene00016409
																				WBGene00271444	WBGene00004113	WBGene00016877	WBGene00002229
																				WBGene00018568	WBGene00009429	WBGene00021158	WBGene00013235
																				WBGene00001763	WBGene00003837	WBGene00018731	WBGene00018319
																				WBGene00003096	WBGene00016781	WBGene00019917	WBGene00003044
																				WBGene00001158	WBGene00004168	WBGene00003473	WBGene00016803
																				WBGene00020840	WBGene00006979	WBGene00019961	WBGene00000592
																				WBGene00011099	WBGene00013901	WBGene00001752	WBGene00016745
																				WBGene00009948	WBGene00195189	WBGene00001675	WBGene00022508
																				WBGene00020329	WBGene00043992	WBGene00021540	WBGene00013265
																				WBGene00008246	WBGene00008123	WBGene00001243	WBGene00008197
																				WBGene00189956	WBGene00008621	WBGene00001395	WBGene00001834
																				WBGene00015225	WBGene00009069	WBGene00012727	WBGene00003479
																				WBGene00015067	WBGene00008298	WBGene00018195	WBGene00009006
																				WBGene00020946	WBGene00004677	WBGene00015400	WBGene00008035
																				WBGene00021796	WBGene00219849	WBGene00016786	WBGene00018016
																				WBGene00008792	WBGene00009896	WBGene00016217	WBGene00012695
																				WBGene00011957	WBGene00013659	WBGene00018406	WBGene00007017
																				WBGene00015381	WBGene00017201	WBGene00019404	WBGene00001186
																				WBGene00008905	WBGene00010353	WBGene00018025	WBGene00004027
																				WBGene00010522	WBGene00001863	WBGene00000016	WBGene00000382
																				WBGene00007340	WBGene00004622	WBGene00016531	WBGene00006474
																				WBGene00017640	WBGene00009854	WBGene00077698	WBGene00018954
																				WBGene00016218	WBGene00018465	WBGene00013090	WBGene00015267
																				WBGene00284848	WBGene00009940	WBGene00019376	WBGene00021076
																				WBGene00023407	WBGene00007153	WBGene00043062	WBGene00015733
																				WBGene00010182	WBGene00011582	WBGene00002012	WBGene00016444
																				WBGene00012548	WBGene00022653	WBGene00010064	WBGene00000001
																				WBGene00011429	WBGene00044667	WBGene00194908	WBGene00011532
																				WBGene00002012	WBGene00015180	WBGene00007340	WBGene00000411
																				WBGene00007302	WBGene00017246	WBGene00013080	WBGene00009367
																				WBGene00194703	WBGene00045238	WBGene00009902	WBGene00004380
																				WBGene00021442	WBGene00019647	WBGene00020120	WBGene00001309
																				WBGene00020276	WBGene00043066	WBGene00017720	WBGene00010685
																				WBGene00007414	WBGene00018062	WBGene00009883	WBGene00013419
																				WBGene00014770	WBGene00010067	WBGene00018400	WBGene00013137
																				WBGene00013956	WBGene00020954	WBGene00008495	WBGene00077500
																				WBGene00016204	WBGene00219609	WBGene00022252	WBGene00006390
																				WBGene00007584	WBGene00000867	WBGene00012491	WBGene00020601
																				WBGene00000831	WBGene00007811	WBGene00008389	WBGene00009770
																				WBGene00206388	WBGene00009522	WBGene00000139	WBGene00017584
																				WBGene00007473	WBGene00000597	WBGene00011180	WBGene00008236
																				WBGene00013900	WBGene00010779	WBGene00013855	WBGene00000416
																				WBGene00002106	WBGene00012822	WBGene00015449	WBGene00021366
																				WBGene00005189	WBGene00009408	WBGene00044898	WBGene00012002
																				WBGene00021817	WBGene00019738	WBGene00011699	WBGene00015023
																				WBGene00043302	WBGene00007962	WBGene00012398	WBGene00018321
																				WBGene00011173	WBGene00002130	WBGene00022333	WBGene00003798
																				WBGene00002013	WBGene00016174	WBGene00009884	WBGene00011835
																				WBGene00003876	WBGene00009824	WBGene00017246	WBGene00018909
																				WBGene00011718	WBGene00017413	WBGene00000136	WBGene00010583
																				WBGene00012207	WBGene00016362	WBGene00017151	WBGene00003405
																				WBGene00014001	WBGene00009087	WBGene00020139	WBGene00011435
																				WBGene00194769	WBGene00019660	WBGene00019885	WBGene00007622
																				WBGene00000973	WBGene00001772	WBGene00008038	WBGene00003801
																				WBGene00011495	WBGene00011800	WBGene00020276	WBGene00000868
																				WBGene00044201	WBGene00000713	WBGene00008388	WBGene00007971
																				WBGene00011748	WBGene00013207	WBGene00017131	WBGene00019429
																				WBGene00001398	WBGene00011694	WBGene00044783	WBGene00017801
																				WBGene00045473	WBGene00016979	WBGene00011979	WBGene00001678
																				WBGene00011264	WBGene00009433	WBGene00008301	WBGene00011282
																				WBGene00001577	WBGene00045511	WBGene00050945	WBGene00000770
																				WBGene00219447	WBGene00008137	WBGene00017089	WBGene00001112
																				WBGene00001075	WBGene00022644	WBGene00044738	WBGene00010053
																				WBGene00012175	WBGene00009447	WBGene00017654	WBGene00006793
																				WBGene00020618	WBGene00017095	WBGene00008538	WBGene00021467
																				WBGene00045251	WBGene00000986	WBGene00016781	WBGene00004874
																				WBGene00003844	WBGene00021193	WBGene00022650	WBGene00021502
																				WBGene00016302	WBGene00013429	WBGene00020938	WBGene00011352
																				WBGene00003524	WBGene00013385	WBGene00219688	WBGene00009508
																				WBGene00023417	WBGene00012821	WBGene00004100	WBGene00008219
																				WBGene00016265	WBGene00012545	WBGene00014047	WBGene00015301
																				WBGene00010485	WBGene00021321	WBGene00009033	WBGene00001683
																				WBGene00007301	WBGene00001942	WBGene00045338	WBGene00011834
																				WBGene00012608	WBGene00006539	WBGene00008246	WBGene00007186
																				WBGene00015671	WBGene00014135	WBGene00023417	WBGene00000413
																				WBGene00003432	WBGene00009300	WBGene00001767	WBGene00007167
																				WBGene00020187	WBGene00022445	WBGene00000783	WBGene00022278
																				WBGene00007357	WBGene00000302	WBGene00009432	WBGene00008561
																				WBGene00017773	WBGene00021153	WBGene00007363	WBGene00006374
																				WBGene00003467	WBGene00009096	WBGene00011397	WBGene00010409
																				WBGene00050945	WBGene00010274	WBGene00000784	WBGene00004312
																				WBGene00008396	WBGene00015706	WBGene00022324	WBGene00017989
																				WBGene00017112	WBGene00020760	WBGene00044212	WBGene00004297
																				WBGene00001391	WBGene00020947	WBGene00008341	WBGene00017643
																				WBGene00044502	WBGene00219274	WBGene00020846	WBGene00008733
																				WBGene00007132	WBGene00010646	WBGene00010859	WBGene00006944
																				WBGene00021396	WBGene00007391	WBGene00194769	WBGene00007013
																				WBGene00021898	WBGene00019314	WBGene00017762	WBGene00003021
																				WBGene00012521	WBGene00018050	WBGene00013007	WBGene00006466
																				WBGene00001603	WBGene00015787	WBGene00016061	WBGene00006638
																				WBGene00017478	WBGene00235295	WBGene00019977	WBGene00006562
																				WBGene00004997	WBGene00019569	WBGene00009381	WBGene00004953
																				WBGene00044212	WBGene00004002	WBGene00017060	WBGene00020719
																				WBGene00009396	WBGene00001912	WBGene00012139	WBGene00020964
																				WBGene00009679	WBGene00009425	WBGene00016863	WBGene00019380
																				WBGene00016315	WBGene00008483	WBGene00044332	WBGene00003164
																				WBGene00009041	WBGene00011112	WBGene00016119	WBGene00021103
																				WBGene00018056	WBGene00020756	WBGene00019029	WBGene00021391
																				WBGene00006603	WBGene00020247	WBGene00044574	WBGene00008140
																				WBGene00017743	WBGene00003747	WBGene00010754	WBGene00006542
																				WBGene00008302	WBGene00017442	WBGene00043702	WBGene00003026
																				WBGene00016762	WBGene00019064	WBGene00219274	WBGene00017031
																				WBGene00044792	WBGene00012018	WBGene00005816	WBGene00002125
																				WBGene00009432	WBGene00019332	WBGene00019471	WBGene00018015
																				WBGene00022562	WBGene00001781	WBGene00010628	WBGene00009668
																				WBGene00019622	WBGene00008554	WBGene00009490	WBGene00004975
																				WBGene00008567	WBGene00003522	WBGene00012699	WBGene00011625
																				WBGene00007919	WBGene00010822	WBGene00005602	WBGene00003868
																				WBGene00194658	WBGene00014091	WBGene00021586	WBGene00011526
																				WBGene00007452	WBGene00018375	WBGene00003540	WBGene00000202
																				WBGene00016785	WBGene00007753	WBGene00001777	WBGene00001645
																				WBGene00018286	WBGene00009342	WBGene00021587	WBGene00020379
																				WBGene00000738	WBGene00010515	WBGene00010124	WBGene00020463
																				WBGene00012444	WBGene00009523	WBGene00007894	WBGene00044069
																				WBGene00018158	WBGene00003764	WBGene00018708	WBGene00016674
																				WBGene00007036	WBGene00009030	WBGene00003539	WBGene00004086
																				WBGene00010084	WBGene00001941	WBGene00044611	WBGene00011016
																				WBGene00007990	WBGene00022664	WBGene00019587	WBGene00015912
																				WBGene00008378	WBGene00007362	WBGene00009898	WBGene00010264
																				WBGene00022471	WBGene00019277	WBGene00271795	WBGene00003373
																				WBGene00004904	WBGene00000556	WBGene00016577	WBGene00010896
																				WBGene00002041	WBGene00043702	WBGene00018056	WBGene00009448
																				WBGene00018351	WBGene00086569	WBGene00008632	WBGene00015591
																				WBGene00020577	WBGene00194657	WBGene00016340	WBGene00009451
																				WBGene00017108	WBGene00018813	WBGene00012521	WBGene00021295
																				WBGene00020713	WBGene00003249	WBGene00044418	WBGene00004411
																				WBGene00012491	WBGene00044302	WBGene00045188	WBGene00017742
																				WBGene00011478	WBGene00019579	WBGene00015495	WBGene00194892
																				WBGene00019410	WBGene00219700	WBGene00011286	WBGene00017534
																				WBGene00009805	WBGene00006822	WBGene00008493	WBGene00016178
																				WBGene00009957	WBGene00206354	WBGene00022597	WBGene00000156
																				WBGene00008507	WBGene00004402	WBGene00007473	WBGene00017608
																				WBGene00017475	WBGene00011019	WBGene00077757	WBGene00007299
																				WBGene00017509	WBGene00019886	WBGene00016451	WBGene00016169
																				WBGene00011733	WBGene00000751	WBGene00009425	WBGene00004782
																				WBGene00002232	WBGene00016072	WBGene00004157	WBGene00013196
																				WBGene00023021	WBGene00015080	WBGene00008168	WBGene00255596
																				WBGene00020865	WBGene00012690	WBGene00018760	WBGene00004391
																				WBGene00045058	WBGene00019577	WBGene00008295	WBGene00004704
																				WBGene00017563	WBGene00009397	WBGene00000988	WBGene00000250
																				WBGene00017303	WBGene00017199	WBGene00008394	WBGene00018421
																				WBGene00019973	WBGene00001392	WBGene00016666	WBGene00017003
																				WBGene00007320	WBGene00219216	WBGene00001150	WBGene00008338
																				WBGene00050974	WBGene00018237	WBGene00017469	WBGene00013967
																				WBGene00194908	WBGene00206459	WBGene00018946	WBGene00012966
																				WBGene00021158	WBGene00001410	WBGene00021731	WBGene00018866
																				WBGene00017233	WBGene00015609	WBGene00001477	WBGene00022074
																				WBGene00007228	WBGene00004119	WBGene00271444	WBGene00007094
																				WBGene00010501	WBGene00014759	WBGene00018250	WBGene00016750
																				WBGene00009215	WBGene00045272	WBGene00013400	WBGene00001102
																				WBGene00012783	WBGene00019340	WBGene00000781	WBGene00018302
																				WBGene00020703	WBGene00011898	WBGene00077594	WBGene00003805
																				WBGene00004068	WBGene00015399	WBGene00015692	WBGene00020423
																				WBGene00017971	WBGene00020988	WBGene00020528	WBGene00012978
																				WBGene00007453	WBGene00220238	WBGene00016027	WBGene00000090
																				WBGene00219423	WBGene00000557	WBGene00022545	WBGene00021012
																				WBGene00006050	WBGene00015879	WBGene00005949	WBGene00011908
																				WBGene00005644	WBGene00195017	WBGene00000830	WBGene00001049
																				WBGene00002050	WBGene00010887	WBGene00008589	WBGene00012460
																				WBGene00015544	WBGene00016585	WBGene00045405	WBGene00010159
																				WBGene00010254	WBGene00011708	WBGene00015984	WBGene00022598
																				WBGene00008297	WBGene00017751	WBGene00044292	WBGene00021359
																				WBGene00206494	WBGene00021349	WBGene00020640	WBGene00086566
																				WBGene00219316	WBGene00008841	WBGene00008280	WBGene00003792
																				WBGene00004751	WBGene00015667	WBGene00007813	WBGene00020189
																				WBGene00077439	WBGene00022786	WBGene00010344	WBGene00015974
																				WBGene00044674	WBGene00021434	WBGene00270321	WBGene00016230
																				WBGene00011336	WBGene00013362	WBGene00007605	WBGene00015501
																				WBGene00010461	WBGene00016463	WBGene00000012	WBGene00013241
																				WBGene00018427	WBGene00002257	WBGene00011462	WBGene00019833
																				WBGene00012140	WBGene00044188	WBGene00019668	WBGene00017435
																				WBGene00003368	WBGene00077522	WBGene00008340	WBGene00185002
																				WBGene00022597		WBGene00044712	WBGene00010367
																				WBGene00015051		WBGene00000646	WBGene00011505
																				WBGene00018273		WBGene00008027	WBGene00017837
																				WBGene00010900		WBGene00013782	WBGene00021332
																				WBGene00013013		WBGene00015759	WBGene00006943
																				WBGene00013771		WBGene00017032	WBGene00022232
																				WBGene00017840		WBGene00007397	WBGene00021735
																				WBGene00021354		WBGene00006224	WBGene00022697
																				WBGene00022090		WBGene00007131	WBGene00000271
																				WBGene00016388		WBGene00015694	WBGene00000386
																				WBGene00018466		WBGene00009903	WBGene00000460
																				WBGene00013882		WBGene00011227	WBGene00022107
																				WBGene00017166		WBGene00011486	WBGene00015745
																				WBGene00021531		WBGene00009520	WBGene00022182
																				WBGene00010791		WBGene00019233	WBGene00020263
																				WBGene00004965		WBGene00009600	WBGene00020821
																				WBGene00019909		WBGene00016697	WBGene00012117
																				WBGene00000652		WBGene00017168	WBGene00012167
																				WBGene00017124		WBGene00020309	WBGene00010840
																				WBGene00021379		WBGene00012069	WBGene00003865
																				WBGene00011214		WBGene00005304	WBGene00012243
																				WBGene00018223		WBGene00021873	WBGene00016486
																				WBGene00011004		WBGene00010707	WBGene00018849
																				WBGene00009466		WBGene00005815	WBGene00012431
																				WBGene00016360		WBGene00009729	WBGene00013156
																				WBGene00010422		WBGene00010589	WBGene00004702
																				WBGene00019975		WBGene00019149	WBGene00010036
																				WBGene00016896		WBGene00022641	WBGene00017165
																				WBGene00011397		WBGene00020804	WBGene00010502
																				WBGene00015947		WBGene00012294	WBGene00001840
																				WBGene00018911		WBGene00011052	WBGene00013551
																				WBGene00015236		WBGene00004997	WBGene00015011
																				WBGene00015227		WBGene00021491	WBGene00016157
																				WBGene00003438		WBGene00016679	WBGene00022830
																				WBGene00008654		WBGene00001705	WBGene00009007
																				WBGene00001685		WBGene00005228	WBGene00011434
																				WBGene00021381		WBGene00011074	WBGene00004723
																				WBGene00007472		WBGene00007154	WBGene00002072
																				WBGene00045207		WBGene00009807	WBGene00004110
																				WBGene00018353		WBGene00021862	WBGene00011912
																				WBGene00010236		WBGene00045417	WBGene00000407
																				WBGene00016357		WBGene00010216	WBGene00000520
																				WBGene00006053		WBGene00010790	WBGene00010807
																				WBGene00008294		WBGene00008809	WBGene00001281
																				WBGene00010134		WBGene00018624	WBGene00002804
																				WBGene00018758		WBGene00284859	WBGene00020629
																				WBGene00007454		WBGene00175031	WBGene00018230
																				WBGene00015700		WBGene00206464	WBGene00017696
																				WBGene00004878		WBGene00235387	WBGene00002998
																				WBGene00016172		WBGene00002013	WBGene00017606
																				WBGene00007987		WBGene00022546	WBGene00004050
																				WBGene00017361		WBGene00003673	WBGene00016373
																				WBGene00021339		WBGene00020526	WBGene00011527
																				WBGene00019885		WBGene00011009	WBGene00011368
																				WBGene00013060		WBGene00019062	WBGene00017986
																				WBGene00003431		WBGene00007423	WBGene00019509
																				WBGene00001762		WBGene00011853	WBGene00013383
																				WBGene00021113		WBGene00016670	WBGene00003012
																				WBGene00022224		WBGene00005477	WBGene00018511
																				WBGene00018582		WBGene00009061	WBGene00015171
																				WBGene00020737		WBGene00189961	WBGene00009272
																				WBGene00012886		WBGene00015764	WBGene00007188
																				WBGene00021996		WBGene00021171	WBGene00018900
																				WBGene00007598		WBGene00006509	WBGene00011153
																				WBGene00019016		WBGene00011841	WBGene00011599
																				WBGene00021007		WBGene00010706	WBGene00044204
																				WBGene00001752		WBGene00010501	WBGene00021247
																				WBGene00013220		WBGene00004123	WBGene00020894
																				WBGene00001439		WBGene00009104	WBGene00021856
																				WBGene00077692		WBGene00018273	WBGene00016238
																				WBGene00015634		WBGene00044787	WBGene00010582
																				WBGene00003469		WBGene00012426	WBGene00009921
																				WBGene00011927		WBGene00004994	WBGene00007110
																				WBGene00009754		WBGene00021252	WBGene00006963
																				WBGene00015889		WBGene00019506	WBGene00009305
																				WBGene00010589		WBGene00219950	WBGene00023421
																				WBGene00013227		WBGene00006226	WBGene00007972
																				WBGene00013473		WBGene00219655	WBGene00017776
																				WBGene00022441		WBGene00012959	WBGene00000465
																				WBGene00016217		WBGene00018314	WBGene00012195
																				WBGene00016942		WBGene00007472	WBGene00004338
																				WBGene00022642		WBGene00008905	WBGene00005019
																				WBGene00003444		WBGene00020851	WBGene00010785
																				WBGene00013906		WBGene00016669	WBGene00009364
																				WBGene00008252		WBGene00004301	WBGene00015806
																				WBGene00044080		WBGene00044331	WBGene00011415
																				WBGene00013579		WBGene00013809	WBGene00020399
																				WBGene00018268		WBGene00000703	WBGene00000913
																				WBGene00019232		WBGene00009892	WBGene00009124
																				WBGene00010931		WBGene00020252	WBGene00021752
																				WBGene00010150		WBGene00194902	WBGene00007001
																				WBGene00019846		WBGene00008044	WBGene00019432
																				WBGene00010368		WBGene00011168	WBGene00003912
																				WBGene00011841		WBGene00012070	WBGene00017768
																				WBGene00019204		WBGene00005081	WBGene00019167
																				WBGene00002105		WBGene00006065	WBGene00004337
																				WBGene00012538		WBGene00013505	WBGene00007434
																				WBGene00003424		WBGene00008297	WBGene00013676
																				WBGene00006610		WBGene00019089	WBGene00020823
																				WBGene00016984		WBGene00018289	WBGene00008384
																				WBGene00011795		WBGene00011695	WBGene00003791
																				WBGene00022876		WBGene00000251	WBGene00007088
																				WBGene00019211		WBGene00044719	WBGene00008991
																				WBGene00012087		WBGene00008396	WBGene00022046
																				WBGene00020353		WBGene00020066	WBGene00007513
																				WBGene00010411		WBGene00008539	WBGene00022388
																				WBGene00006449		WBGene00012526	WBGene00007504
																				WBGene00009605		WBGene00000657	WBGene00008639
																				WBGene00016568		WBGene00284848	WBGene00003800
																				WBGene00001156		WBGene00016155	WBGene00019881
																				WBGene00009470		WBGene00020946	WBGene00010492
																				WBGene00003450		WBGene00009972	WBGene00012059
																				WBGene00016095		WBGene00019853	WBGene00008722
																				WBGene00019655		WBGene00016481	WBGene00006618
																				WBGene00020741		WBGene00019826	WBGene00020261
																				WBGene00001693		WBGene00000626	WBGene00019275
																				WBGene00017485		WBGene00044113	WBGene00009441
																				WBGene00016416		WBGene00044807	WBGene00001600
																				WBGene00007133		WBGene00194952	WBGene00010687
																				WBGene00002193		WBGene00000256	WBGene00002124
																				WBGene00008063		WBGene00020380	WBGene00019683
																				WBGene00045069		WBGene00015198	WBGene00010671
																				WBGene00010115		WBGene00017788	WBGene00001563
																				WBGene00018267		WBGene00003662	WBGene00013482
																				WBGene00010724		WBGene00017723	WBGene00007922
																				WBGene00010633		WBGene00015045	WBGene00021655
																				WBGene00006051		WBGene00008507	WBGene00004304
																				WBGene00015569		WBGene00010636	WBGene00016799
																				WBGene00002118		WBGene00018926	WBGene00011509
																				WBGene00011097		WBGene00000748	WBGene00009204
																				WBGene00016092		WBGene00005446	WBGene00012020
																				WBGene00010988		WBGene00022575	WBGene00018814
																				WBGene00004096		WBGene00020599	WBGene00016313
																				WBGene00016407		WBGene00018411	WBGene00016163
																				WBGene00007248		WBGene00000513	WBGene00219425
																				WBGene00003448		WBGene00194821	WBGene00007433
																				WBGene00009548		WBGene00021164	WBGene00008648
																				WBGene00000103		WBGene00019098	WBGene00011201
																				WBGene00013858		WBGene00077704	WBGene00004205
																				WBGene00020735		WBGene00005735	WBGene00021061
																				WBGene00010920		WBGene00001237	WBGene00009011
																				WBGene00020917		WBGene00015082	WBGene00019400
																				WBGene00006627		WBGene00009841	WBGene00009924
																				WBGene00010651		WBGene00005150	WBGene00007171
																				WBGene00015516		WBGene00015079	WBGene00013792
																				WBGene00004798		WBGene00022256	WBGene00004185
																				WBGene00007605		WBGene00015448	WBGene00019792
																				WBGene00010337		WBGene00271781	WBGene00014230
																				WBGene00011120		WBGene00005582	WBGene00000499
																				WBGene00013973		WBGene00018506	WBGene00015347
																				WBGene00009581		WBGene00008302	WBGene00015245
																				WBGene00010241		WBGene00044287	WBGene00016457
																				WBGene00008439		WBGene00011795	WBGene00001568
																				WBGene00017621		WBGene00015869	WBGene00012356
																				WBGene00007550		WBGene00011165	WBGene00012385
																				WBGene00016440		WBGene00009001	WBGene00007221
																				WBGene00015348		WBGene00010068	WBGene00012522
																				WBGene00019837		WBGene00169734	WBGene00043056
																				WBGene00003762		WBGene00019931	WBGene00003622
																				WBGene00007992		WBGene00021859	WBGene00022803
																				WBGene00014158		WBGene00044697	WBGene00003919
																				WBGene00009156		WBGene00021382	WBGene00003022
																				WBGene00021543		WBGene00009856	WBGene00015976
																				WBGene00013784		WBGene00016164	WBGene00005023
																				WBGene00021969		WBGene00013452	WBGene00011034
																				WBGene00019430		WBGene00006175	WBGene00022113
																				WBGene00007214		WBGene00013162	WBGene00006483
																				WBGene00016742		WBGene00050906	WBGene00011037
																				WBGene00008590		WBGene00021181	WBGene00016632
																				WBGene00018044		WBGene00000688	WBGene00013270
																				WBGene00011372		WBGene00016160	WBGene00020758
																				WBGene00006509		WBGene00014093	WBGene00001639
																				WBGene00010574		WBGene00017277	WBGene00011410
																				WBGene00019662		WBGene00012682	WBGene00008361
																				WBGene00022814		WBGene00012265	WBGene00010056
																				WBGene00017881		WBGene00195017	WBGene00003410
																				WBGene00044988		WBGene00018365	WBGene00021687
																				WBGene00011401		WBGene00012323	WBGene00004239
																				WBGene00015306		WBGene00010761	WBGene00004217
																				WBGene00019234		WBGene00009519	WBGene00008003
																				WBGene00019151		WBGene00044090	WBGene00017816
																				WBGene00003562		WBGene00016092	WBGene00008780
																				WBGene00011466		WBGene00021386	WBGene00001372
																				WBGene00010169		WBGene00195177	WBGene00003156
																				WBGene00010486		WBGene00011405	WBGene00008400
																				WBGene00022888		WBGene00219733	WBGene00008118
																				WBGene00019477		WBGene00044088	WBGene00007488
																				WBGene00017386		WBGene00008303	WBGene00018316
																				WBGene00219326		WBGene00195147	WBGene00002994
																				WBGene00044112		WBGene00010511	WBGene00015146
																				WBGene00011910		WBGene00020468	WBGene00004339
																				WBGene00009835		WBGene00020885	WBGene00003074
																				WBGene00021464		WBGene00000551	WBGene00019766
																				WBGene00011159		WBGene00011161	WBGene00009118
																				WBGene00003956		WBGene00005535	WBGene00045509
																				WBGene00016399		WBGene00011158	WBGene00017066
																				WBGene00018601		WBGene00045510	WBGene00006386
																				WBGene00016088		WBGene00045331	WBGene00003210
																				WBGene00007337		WBGene00194991	WBGene00022749
																				WBGene00007989		WBGene00219662	WBGene00021552
																				WBGene00010289		WBGene00012409	WBGene00019396
																				WBGene00015929		WBGene00020578	WBGene00005022
																				WBGene00008644		WBGene00000711	WBGene00019627
																				WBGene00021517		WBGene00009494	WBGene00004467
																				WBGene00016657		WBGene00013778	WBGene00004326
																				WBGene00004949		WBGene00005780	WBGene00015329
																				WBGene00001623		WBGene00008463	WBGene00007965
																				WBGene00010366		WBGene00015711	WBGene00005025
																				WBGene00015740		WBGene00015467	WBGene00002850
																				WBGene00016434		WBGene00049674	WBGene00007603
																				WBGene00010945		WBGene00219682	WBGene00001002
																				WBGene00000503		WBGene00021179	WBGene00021376
																				WBGene00003766		WBGene00007451	WBGene00018189
																				WBGene00022549		WBGene00001706	WBGene00001831
																				WBGene00007448		WBGene00014842	WBGene00019767
																				WBGene00007601		WBGene00007437	WBGene00016156
																				WBGene00017340		WBGene00044511	WBGene00017827
																				WBGene00001694		WBGene00004966	WBGene00012524
																				WBGene00006044		WBGene00009614	WBGene00001041
																				WBGene00009681		WBGene00044315	WBGene00001874
																				WBGene00010246		WBGene00219434	WBGene00002073
																				WBGene00045355		WBGene00044135	WBGene00003228
																				WBGene00008566		WBGene00195069	WBGene00015454
																				WBGene00009959		WBGene00005912	WBGene00016741
																				WBGene00020073		WBGene00022713	WBGene00013892
																				WBGene00005640		WBGene00165132	WBGene00005020
																				WBGene00018002		WBGene00000782	WBGene00004283
																				WBGene00015024		WBGene00022982	WBGene00004815
																				WBGene00011508		WBGene00018322	WBGene00012564
																				WBGene00020157		WBGene00200981	WBGene00002241
																				WBGene00022621		WBGene00017097	WBGene00006829
																				WBGene00010869		WBGene00194932	WBGene00009878
																				WBGene00008538		WBGene00015377	WBGene00019217
																				WBGene00009457		WBGene00018267	WBGene00018438
																				WBGene00017908		WBGene00020619	WBGene00000080
																				WBGene00010723		WBGene00022869	WBGene00004306
																				WBGene00019961		WBGene00044427	WBGene00017532
																				WBGene00022237		WBGene00010391	WBGene00011206
																				WBGene00022751		WBGene00196242	WBGene00010353
																				WBGene00021478		WBGene00018377	WBGene00003601
																				WBGene00017465		WBGene00005781	WBGene00016200
																				WBGene00043743		WBGene00044925	WBGene00001996
																				WBGene00018476		WBGene00000252	WBGene00015104
																				WBGene00020593		WBGene00001782	WBGene00020652
																				WBGene00016946		WBGene00206413	WBGene00003787
																				WBGene00012326		WBGene00008072	WBGene00001653
																				WBGene00013700		WBGene00010857	WBGene00004873
																				WBGene00017851		WBGene00011426	WBGene00012765
																				WBGene00019748		WBGene00206358	WBGene00013998
																				WBGene00009001		WBGene00006239	WBGene00006568
																				WBGene00013046		WBGene00007822	WBGene00001087
																				WBGene00016288		WBGene00018347	WBGene00044188
																				WBGene00011252		WBGene00044534	WBGene00009365
																				WBGene00012919		WBGene00021182	WBGene00013881
																				WBGene00003167		WBGene00006953	WBGene00006795
																				WBGene00016541		WBGene00219610	WBGene00022620
																				WBGene00017955		WBGene00170871	WBGene00000863
																				WBGene00017128		WBGene00010432	WBGene00000417
																				WBGene00013854		WBGene00021291	WBGene00015150
																				WBGene00022214		WBGene00007747	WBGene00013719
																				WBGene00270320		WBGene00015798	WBGene00022629
																				WBGene00019086		WBGene00019675	WBGene00000101
																				WBGene00022821		WBGene00005942	WBGene00000094
																				WBGene00020084		WBGene00007895	WBGene00007333
																				WBGene00012280		WBGene00169034	WBGene00004821
																				WBGene00000695		WBGene00011467	WBGene00002003
																				WBGene00007733		WBGene00001785	WBGene00011490
																				WBGene00012173		WBGene00019980	WBGene00020779
																				WBGene00044921		WBGene00206384	WBGene00006856
																				WBGene00001828		WBGene00021880	WBGene00000444
																				WBGene00011074		WBGene00009810	WBGene00013151
																				WBGene00006982		WBGene00005379	WBGene00015029
																				WBGene00008020		WBGene00015093	WBGene00007029
																				WBGene00022550		WBGene00010895	WBGene00018011
																				WBGene00001244		WBGene00009344	WBGene00006571
																				WBGene00016003		WBGene00009754	WBGene00011318
																				WBGene00016863		WBGene00009828	WBGene00017993
																				WBGene00020350		WBGene00271437	WBGene00004955
																				WBGene00194821		WBGene00021398	WBGene00003134
																				WBGene00015561		WBGene00005236	WBGene00015899
																				WBGene00002107		WBGene00195011	WBGene00017261
																				WBGene00009956		WBGene00005812	WBGene00009507
																				WBGene00009344		WBGene00197748	WBGene00019940
																				WBGene00019844		WBGene00020840	WBGene00011890
																				WBGene00007159		WBGene00194703	WBGene00011111
																				WBGene00219650		WBGene00021138	WBGene00016453
																				WBGene00014127		WBGene00009281	WBGene00015312
																				WBGene00009185		WBGene00194788	WBGene00011538
																				WBGene00009334		WBGene00008758	WBGene00007914
																				WBGene00002188		WBGene00044317	WBGene00012188
																				WBGene00011158		WBGene00044480	WBGene00001481
																				WBGene00009810		WBGene00007323	WBGene00001061
																				WBGene00009643		WBGene00013754	WBGene00015817
																				WBGene00006965			WBGene00013019
																				WBGene00010432			WBGene00000888
																				WBGene00020736			WBGene00019576
																				WBGene00010334			WBGene00001607
																				WBGene00008324			WBGene00015075
																				WBGene00009313			WBGene00016960
																				WBGene00014003			WBGene00009404
																				WBGene00001182			WBGene00044483
																				WBGene00018134			WBGene00021884
																				WBGene00017089			WBGene00004960
																				WBGene00007614			WBGene00013224
																				WBGene00019015			WBGene00003784
																				WBGene00015689			WBGene00008362
																				WBGene00011682			WBGene00016501
																				WBGene00009149			WBGene00021596
																				WBGene00020223			WBGene00021721
																				WBGene00012582			WBGene00006528
																				WBGene00017865			WBGene00004703
																				WBGene00023484			WBGene00011253
																				WBGene00002206			WBGene00015915
																				WBGene00015094			WBGene00001860
																				WBGene00014238			WBGene00016609
																				WBGene00008724			WBGene00015850
																				WBGene00012615			WBGene00003396
																				WBGene00008659			WBGene00021329
																				WBGene00022712			WBGene00003041
																				WBGene00219655			WBGene00021714
																				WBGene00011176			WBGene00010892
																				WBGene00022707			WBGene00003783
																				WBGene00018260			WBGene00045383
																				WBGene00018895			WBGene00017750
																				WBGene00044379			WBGene00001036
																				WBGene00008595			WBGene00003794
																				WBGene00012169			WBGene00007784
																				WBGene00012115			WBGene00010037
																				WBGene00009807			WBGene00015890
																				WBGene00008660			WBGene00003576
																				WBGene00017034			WBGene00007256
																				WBGene00016262			WBGene00018762
																				WBGene00014169			WBGene00012651
																				WBGene00019540			WBGene00011807
																				WBGene00005602			WBGene00009442
																				WBGene00011157			WBGene00004781
																				WBGene00019805			WBGene00017265
																				WBGene00008519			WBGene00008081
																				WBGene00006602			WBGene00008418
																				WBGene00011184			WBGene00008665
																				WBGene00013841			WBGene00021785
																				WBGene00007691			WBGene00194852
																				WBGene00011968			WBGene00007625
																				WBGene00017529			WBGene00017015
																				WBGene00009321			WBGene00016045
																				WBGene00018345			WBGene00020287
																				WBGene00008731			WBGene00012998
																				WBGene00012379			WBGene00009937
																				WBGene00011911			WBGene00015017
																				WBGene00007077			WBGene00010234
																				WBGene00018336			WBGene00003059
																				WBGene00005735			WBGene00018446
																				WBGene00009804			WBGene00016159
																				WBGene00013723			WBGene00009163
																				WBGene00007793			WBGene00004700
																				WBGene00011132			WBGene00009254
																				WBGene00004986			WBGene00017235
																				WBGene00015223			WBGene00004786
																				WBGene00018121			WBGene00077658
																				WBGene00014029			WBGene00018564
																				WBGene00010510			WBGene00000121
																				WBGene00017658			WBGene00012994
																				WBGene00016161			WBGene00195239
																				WBGene00010528			WBGene00000423
																				WBGene00007384			WBGene00012935
																				WBGene00016058			WBGene00002240
																				WBGene00020205			WBGene00007710
																				WBGene00009421			WBGene00001016
																				WBGene00012668			WBGene00008750
																				WBGene00009090			WBGene00000418
																				WBGene00006816			WBGene00019354
																				WBGene00009268			WBGene00007012
																				WBGene00000544			WBGene00008904
																				WBGene00013091			WBGene00016151
																				WBGene00017336			WBGene00012698
																				WBGene00020860			WBGene00008887
																				WBGene00194907			WBGene00017825
																				WBGene00022732			WBGene00003150
																				WBGene00017200			WBGene00015766
																				WBGene00007570			WBGene00018072
																				WBGene00016809			WBGene00012984
																				WBGene00013696			WBGene00007991
																				WBGene00013698			WBGene00013339
																				WBGene00013971			WBGene00018964
																				WBGene00013508			WBGene00017708
																				WBGene00014197			WBGene00003829
																				WBGene00016053			WBGene00044345
																				WBGene00012910			WBGene00003504
																				WBGene00044953			WBGene00010621
																				WBGene00012172			WBGene00007681
																				WBGene00000712			WBGene00015989
																				WBGene00019495			WBGene00019953
																				WBGene00020356			WBGene00013983
																				WBGene00007057			WBGene00013611
																				WBGene00009695			WBGene00018991
																				WBGene00077684			WBGene00008196
																				WBGene00006040			WBGene00014199
																				WBGene00007081			WBGene00012719
																				WBGene00008076			WBGene00022244
																				WBGene00021865			WBGene00015095
																				WBGene00018547			WBGene00011250
																				WBGene00015696			WBGene00007195
																				WBGene00015084			WBGene00004166
																				WBGene00008332			WBGene00009341
																				WBGene00007466			WBGene00016602
																				WBGene00011918			WBGene00007788
																				WBGene00020137			WBGene00014209
																				WBGene00007958			WBGene00007493
																				WBGene00009884			WBGene00015697
																				WBGene00022708			WBGene00009132
																				WBGene00019024			WBGene00004767
																				WBGene00019785			WBGene00020274
																				WBGene00015917			WBGene00009661
																				WBGene00021215			WBGene00006307
																				WBGene00008333			WBGene00007640
																				WBGene00007209			WBGene00010875
																				WBGene00020905			WBGene00017683
																				WBGene00010091			WBGene00003802
																				WBGene00014769			WBGene00013766
																				WBGene00019956			WBGene00021676
																				WBGene00044633			WBGene00008364
																				WBGene00044213			WBGene00021661
																				WBGene00017802			WBGene00012029
																				WBGene00019963			WBGene00004823
																				WBGene00010265			WBGene00010606
																				WBGene00009089			WBGene00044412
																				WBGene00009677			WBGene00015468
																				WBGene00008313			WBGene00009086
																				WBGene00001076			WBGene00009262
																				WBGene00189995			WBGene00008413
																				WBGene00019311			WBGene00001936
																				WBGene00044773			WBGene00016654
																				WBGene00019967			WBGene00013453
																				WBGene00015596			WBGene00019789
																				WBGene00015045			WBGene00008686
																				WBGene00004962			WBGene00020630
																				WBGene00014179			WBGene00007444
																				WBGene00202501			WBGene00006940
																				WBGene00000185			WBGene00008034
																				WBGene00018057			WBGene00016564
																				WBGene00010915			WBGene00003119
																				WBGene00012637			WBGene00021465
																				WBGene00003380			WBGene00009648
																				WBGene00001483			WBGene00015456
																				WBGene00011923			WBGene00012672
																				WBGene00015549			WBGene00018793
																				WBGene00003981			WBGene00018609
																				WBGene00012279			WBGene00001975
																				WBGene00022547			WBGene00019219
																				WBGene00013972			WBGene00020103
																				WBGene00015322			WBGene00045357
																				WBGene00012926			WBGene00018908
																				WBGene00022060			WBGene00022694
																				WBGene00001702			WBGene00019163
																				WBGene00017978			WBGene00016495
																				WBGene00017387			WBGene00007028
																				WBGene00016351			WBGene00001688
																				WBGene00012595			WBGene00016192
																				WBGene00016286			WBGene00003159
																				WBGene00003000			WBGene00019132
																				WBGene00008950			WBGene00018778
																							WBGene00017237
																							WBGene00016836
																							WBGene00003158
																							WBGene00008363
																							WBGene00014250
																							WBGene00001606
																							WBGene00044072
																							WBGene00009211
																							WBGene00015450
																							WBGene00016624
																							WBGene00017349
																							WBGene00021781
																							WBGene00086546
																							WBGene00016263
																							WBGene00010293
																							WBGene00017774
																							WBGene00012156
																							WBGene00001998
																							WBGene00008720
																							WBGene00004698
																							WBGene00020480
																							WBGene00018420
																							WBGene00012888
																							WBGene00000865
																							WBGene00004699
																							WBGene00001601
																							WBGene00006389
																							WBGene00004341
																							WBGene00020687
																							WBGene00013038
																							WBGene00015160
																							WBGene00004775
																							WBGene00011145
																							WBGene00021813
																							WBGene00017832
																							WBGene00022455
																							WBGene00015327
																							WBGene00019821
																							WBGene00014120
																							WBGene00015463
																							WBGene00015557
																							WBGene00017828
																							WBGene00022092
																							WBGene00022791
																							WBGene00009731
																							WBGene00014011
																							WBGene00003478
																							WBGene00018902
																							WBGene00015939
																							WBGene00012104
																							WBGene00000498
																							WBGene00017992
																							WBGene00010975
																							WBGene00011068
																							WBGene00000774
																							WBGene00009138
																							WBGene00011039
																							WBGene00017985
																							WBGene00015147
																							WBGene00003258
																							WBGene00003793
																							WBGene00012767
																							WBGene00008380
																							WBGene00006402
																							WBGene00022794
																							WBGene00021887
																							WBGene00009667
																							WBGene00008165
																							WBGene00016592
																							WBGene00019820
																							WBGene00011916
																							WBGene00012562
																							WBGene00000846
																							WBGene00021828
																							WBGene00021270
																							WBGene00016944
																							WBGene00000249
																							WBGene00005006
																							WBGene00011731
																							WBGene00013434
																							WBGene00010042
																							WBGene00003085
																							WBGene00015916
																							WBGene00007102
																							WBGene00008784
																							WBGene00022766
																							WBGene00001412
																							WBGene00001985
																							WBGene00022192
																							WBGene00012000
																							WBGene00077457
																							WBGene00019723
																							WBGene00011431
																							WBGene00006442
																							WBGene00009054
																							WBGene00010557
																							WBGene00020951
																							WBGene00008729
																							WBGene00002148
																							WBGene00004895
																							WBGene00003785
																							WBGene00021750
																							WBGene00006489
																							WBGene00000408
																							WBGene00007090
																							WBGene00009264
																							WBGene00008137
																							WBGene00013143
																							WBGene00011730
																							WBGene00185086
																							WBGene00019082
																							WBGene00016346
																							WBGene00013021
																							WBGene00002275
																							WBGene00011560
																							WBGene00022172
																							WBGene00009366
																							WBGene00007093
																							WBGene00020628
																							WBGene00020716
																							WBGene00020819
																							WBGene00000773
																							WBGene00019569
																							WBGene00000206
																							WBGene00013604
																							WBGene00003177
																							WBGene00018959
																							WBGene00010439
																							WBGene00003209
																							WBGene00001584
																							WBGene00021276
																							WBGene00015746
																							WBGene00001085
																							WBGene00022376
																							WBGene00007136
																							WBGene00001835
																							WBGene00010537
																							WBGene00017988
																							WBGene00011892
																							WBGene00006706
																							WBGene00002985
																							WBGene00007789
																							WBGene00016427
																							WBGene00013041
																							WBGene00001026
																							WBGene00013593
																							WBGene00000274
																							WBGene00021677
																							WBGene00001001
																							WBGene00008918
																							WBGene00013552
																							WBGene00012496
																							WBGene00000871
																							WBGene00013208
																							WBGene00008533
																							WBGene00021132
																							WBGene00007978
																							WBGene00022149
																							WBGene00019189
																							WBGene00008766
																							WBGene00009479
																							WBGene00022883
																							WBGene00011501
																							WBGene00022167
																							WBGene00013679
																							WBGene00015747
																							WBGene00012469
																							WBGene00018891
																							WBGene00009284
																							WBGene00017990
																							WBGene00018156
																							WBGene00004896
																							WBGene00021155
																							WBGene00000886
																							WBGene00009286
																							WBGene00044742
																							WBGene00012164
																							WBGene00001063
																							WBGene00020970
																							WBGene00008288
																							WBGene00015610
																							WBGene00003789
																							WBGene00004302
																							WBGene00000142
																							WBGene00011804
																							WBGene00019218
																							WBGene00011687
																							WBGene00045434
																							WBGene00018358
																							WBGene00011615
																							WBGene00020464
																							WBGene00011367
																							WBGene00010051
																							WBGene00003043
																							WBGene00001051
																							WBGene00011747
																							WBGene00011914
																							WBGene00000816
																							WBGene00006976
																							WBGene00021846
																							WBGene00022025
																							WBGene00004315
																							WBGene00044344
																							WBGene00015677
																							WBGene00007042
																							WBGene00007019
																							WBGene00007500
																							WBGene00006720
																							WBGene00015237
																							WBGene00006733
																							WBGene00009145
																							WBGene00013096
																							WBGene00021766
																							WBGene00008316
																							WBGene00007355
																							WBGene00004392
																							WBGene00009352
																							WBGene00011237
																							WBGene00002059
																							WBGene00019595
																							WBGene00004132
																							WBGene00018893
																							WBGene00001598
																							WBGene00001574
																							WBGene00021901
																							WBGene00021877
																							WBGene00010325
																							WBGene00020111
																							WBGene00021282
																							WBGene00018409
																							WBGene00022193
																							WBGene00007578
																							WBGene00009946
																							WBGene00022774
																							WBGene00020761
																							WBGene00013877
																							WBGene00014034
																							WBGene00014163
																							WBGene00012701
																							WBGene00014087
																							WBGene00007162
																							WBGene00003035
																							WBGene00004028
																							WBGene00018423
																							WBGene00006595
																							WBGene00000496
																							WBGene00011815
																							WBGene00015702
																							WBGene00012964
																							WBGene00003133
																							WBGene00017004
																							WBGene00012230
																							WBGene00004384
																							WBGene00012920
																							WBGene00003510
																							WBGene00014228
																							WBGene00008410
																							WBGene00011272
																							WBGene00007534
																							WBGene00011819
																							WBGene00022057
																							WBGene00000537
																							WBGene00002368
																							WBGene00019075
																							WBGene00006392
																							WBGene00009202
																							WBGene00014115
																							WBGene00022800
																							WBGene00004296
																							WBGene00002214
																							WBGene00013461
																							WBGene00013128
																							WBGene00013252
																							WBGene00019535
																							WBGene00011814
																							WBGene00016311
																							WBGene00020316
																							WBGene00008642
																							WBGene00017269
																							WBGene00019503
																							WBGene00011194
																							WBGene00010077
																							WBGene00019011
																							WBGene00021539
																							WBGene00016353
																							WBGene00015635
																							WBGene00022832
																							WBGene00016381
																							WBGene00014205
																							WBGene00007105
																							WBGene00006648
																							WBGene00003499
																							WBGene00011032
																							WBGene00015590
																							WBGene00044651
																							WBGene00019577
																							WBGene00015310
																							WBGene00001092
																							WBGene00012458
																							WBGene00021088
																							WBGene00007008
																							WBGene00016374
																							WBGene00011268
																							WBGene00003967
																							WBGene00015642
																							WBGene00007101
																							WBGene00006613
																							WBGene00006924
																							WBGene00018064
																							WBGene00002075
																							WBGene00021000
																							WBGene00012209
																							WBGene00009245
																							WBGene00009368
																							WBGene00020462
																							WBGene00019710
																							WBGene00011216
																							WBGene00001259
																							WBGene00011036
																							WBGene00008526
																							WBGene00008968
																							WBGene00001933
																							WBGene00017002
																							WBGene00004680
																							WBGene00011464
																							WBGene00015405
																							WBGene00002063
																							WBGene00019822
																							WBGene00019883
																							WBGene00003413
																							WBGene00019630
																							WBGene00004905
																							WBGene00010149
																							WBGene00010581
																							WBGene00003797
																							WBGene00006447
																							WBGene00014915
																							WBGene00008422
																							WBGene00016148
																							WBGene00006387
																							WBGene00000147
																							WBGene00010663
																							WBGene00002696
																							WBGene00014083
																							WBGene00002982
																							WBGene00023418
																							WBGene00018371
																							WBGene00022110
																							WBGene00011562
																							WBGene00001974
																							WBGene00001046
																							WBGene00016055
																							WBGene00021830
																							WBGene00009659
																							WBGene00022702
																							WBGene00010767
																							WBGene00007606
																							WBGene00002068
																							WBGene00018961
																							WBGene00022067
																							WBGene00016811
																							WBGene00019264
																							WBGene00016965
																							WBGene00016392
																							WBGene00016182
																							WBGene00019795
																							WBGene00013095
																							WBGene00007207
																							WBGene00011691
																							WBGene00000838
																							WBGene00015670
																							WBGene00010989
																							WBGene00003136
																							WBGene00023318
																							WBGene00010690
																							WBGene00003582
																							WBGene00007647
																							WBGene00194906
																							WBGene00013014
																							WBGene00001867
																							WBGene00010263
																							WBGene00022021
																							WBGene00000517
																							WBGene00018864
																							WBGene00017818
																							WBGene00021112
																							WBGene00007952
																							WBGene00015180
																							WBGene00009127
																							WBGene00005021
																							WBGene00016318
																							WBGene00013319
																							WBGene00011959
																							WBGene00019323
																							WBGene00013340
																							WBGene00022882
																							WBGene00015797
																							WBGene00012769
																							WBGene00012954
																							WBGene00015941
																							WBGene00019762
																							WBGene00018635
																							WBGene00044891
																							WBGene00018955
																							WBGene00000257
																							WBGene00011806
																							WBGene00021928
																							WBGene00006391
																							WBGene00022880
																							WBGene00008318
																							WBGene00013768
																							WBGene00022603
																							WBGene00001332
																							WBGene00007201
																							WBGene00016154
																							WBGene00004819
																							WBGene00012694
																							WBGene00007043
																							WBGene00012347
																							WBGene00271694
																							WBGene00018482
																							WBGene00011976
																							WBGene00004324
																							WBGene00004684
																							WBGene00001978
																							WBGene00008379
																							WBGene00003917
																							WBGene00004959
																							WBGene00011611
																							WBGene00020993
																							WBGene00017098
																							WBGene00015249
																							WBGene00010061
																							WBGene00007150
																							WBGene00020028
																							WBGene00016124
																							WBGene00010631
																							WBGene00017397
																							WBGene00011743
																							WBGene00015978
																							WBGene00003062
																							WBGene00010309
																							WBGene00020425
																							WBGene00011605
																							WBGene00022850
																							WBGene00001997
																							WBGene00006567
																							WBGene00002077
																							WBGene00008147
																							WBGene00022762
																							WBGene00010910
																							WBGene00003224
																							WBGene00011451
																							WBGene00009372
																							WBGene00018014
																							WBGene00021378
																							WBGene00007286
																							WBGene00009330
																							WBGene00000974
																							WBGene00004889
																							WBGene00016057
																							WBGene00017280
																							WBGene00001585
																							WBGene00011962
																							WBGene00000376
																							WBGene00004502
																							WBGene00008266
																							WBGene00018967
																							WBGene00219374
																							WBGene00007642
																							WBGene00011503
																							WBGene00019126
																							WBGene00020412
																							WBGene00001946
																							WBGene00022493
																							WBGene00004385
																							WBGene00007015
																							WBGene00022590
																							WBGene00000098
																							WBGene00020068
																							WBGene00000839
																							WBGene00007623
																							WBGene00020208
																							WBGene00003421
																							WBGene00013160
																							WBGene00022022
																							WBGene00013689
																							WBGene00021022
																							WBGene00012678
																							WBGene00008877
																							WBGene00007927
																							WBGene00016138
																							WBGene00010283
																							WBGene00011981
																							WBGene00004332
																							WBGene00004459
																							WBGene00007773
																							WBGene00007089
																							WBGene00004885
																							WBGene00001060
																							WBGene00302976
																							WBGene00012128
																							WBGene00007850
																							WBGene00002219
																							WBGene00022206
																							WBGene00011143
																							WBGene00013659
																							WBGene00000010
																							WBGene00012484
																							WBGene00007281
																							WBGene00021704
																							WBGene00015813
																							WBGene00017344
																							WBGene00020193
																							WBGene00003222
																							WBGene00015466
																							WBGene00011788
																							WBGene00019199
																							WBGene00010569
																							WBGene00008710
																							WBGene00017920
																							WBGene00004254
																							WBGene00003509
																							WBGene00007255
																							WBGene00008488
																							WBGene00009346
																							WBGene00019441
																							WBGene00001093
																							WBGene00018355
																							WBGene00000189
																							WBGene00009922
																							WBGene00012187
																							WBGene00000122
																							WBGene00021347
																							WBGene00007114
																							WBGene00011299
																							WBGene00019504
																							WBGene00020467
																							WBGene00018995
																							WBGene00018831
																							WBGene00019997
																							WBGene00010459
																							WBGene00004463
																							WBGene00017749
																							WBGene00012830
																							WBGene00016767
																							WBGene00018443
																							WBGene00003010
																							WBGene00008670
																							WBGene00017933
																							WBGene00004887
																							WBGene00001935
																							WBGene00006379
																							WBGene00022737
																							WBGene00007050
																							WBGene00017005
																							WBGene00010094
																							WBGene00002076
																							WBGene00020286
																							WBGene00006997
																							WBGene00018833
																							WBGene00008440
																							WBGene00016145
																							WBGene00003422
																							WBGene00022398
																							WBGene00001029
																							WBGene00022491
																							WBGene00018391
																							WBGene00009131
																							WBGene00012652
																							WBGene00004461
																							WBGene00008569
																							WBGene00006802
																							WBGene00044987
																							WBGene00007698
																							WBGene00007587
																							WBGene00000803
																							WBGene00003790
																							WBGene00009300
																							WBGene00000145
																							WBGene00021827
																							WBGene00004883
																							WBGene00014078
																							WBGene00010666
																							WBGene00175030
																							WBGene00000885
																							WBGene00013251
																							WBGene00043068
																							WBGene00020300
																							WBGene00022349
																							WBGene00009996
																							WBGene00017951
																							WBGene00001999
																							WBGene00007762
																							WBGene00007686
																							WBGene00004915
																							WBGene00016652
																							WBGene00020757
																							WBGene00012528
																							WBGene00015486
																							WBGene00021153
																							WBGene00020911
																							WBGene00011614
																							WBGene00007187
																							WBGene00018009
																							WBGene00001485
																							WBGene00010629
																							WBGene00044798
																							WBGene00012715
																							WBGene00010132
																							WBGene00003367
																							WBGene00006808
																							WBGene00008343
																							WBGene00020994
																							WBGene00017044
																							WBGene00014176
																							WBGene00021055
																							WBGene00004501
																							WBGene00011242
																							WBGene00014643
																							WBGene00020827
																							WBGene00011319
																							WBGene00022351
																							WBGene00013015
																							WBGene00014219
																							WBGene00021515
																							WBGene00017053
																							WBGene00013688
																							WBGene00019498
																							WBGene00000146
																							WBGene00004888
																							WBGene00009662
																							WBGene00008781
																							WBGene00022459
																							WBGene00007771
																							WBGene00019002
																							WBGene00004117
																							WBGene00019353
																							WBGene00006385
																							WBGene00007189
																							WBGene00006773
																							WBGene00020411
																							WBGene00018152
																							WBGene00000151
																							WBGene00021475
																							WBGene00004824
																							WBGene00020466
																							WBGene00017929
																							WBGene00006529
																							WBGene00001110
																							WBGene00014918
																							WBGene00003078
																							WBGene00011559
																							WBGene00003918
																							WBGene00016844
																							WBGene00045246
																							WBGene00011706
																							WBGene00018890
																							WBGene00020110
																							WBGene00015796
																							WBGene00008386
																							WBGene00015130
																							WBGene00003799
																							WBGene00018636
																							WBGene00012236
																							WBGene00005904
																							WBGene00001865
																							WBGene00077453
																							WBGene00015624
																							WBGene00010093
																							WBGene00010480
																							WBGene00012899
																							WBGene00270322
																							WBGene00021681
																							WBGene00022881
																							WBGene00009445
																							WBGene00006510
																							WBGene00219313
																							WBGene00004465
																							WBGene00015194
																							WBGene00004882
																							WBGene00004387
																							WBGene00020953
																							WBGene00012465
																							WBGene00001980
																							WBGene00003952
																							WBGene00007645
																							WBGene00021640
																							WBGene00022775
																							WBGene00008000
																							WBGene00044067
																							WBGene00020647
																							WBGene00000994
																							WBGene00018364
																							WBGene00022117
																							WBGene00008210
																							WBGene00015470
																							WBGene00001352
																							WBGene00006579
																							WBGene00004180
																							WBGene00022817
																							WBGene00006596
																							WBGene00009665
																							WBGene00016794
																							WBGene00016408
																							WBGene00009444
																							WBGene00045237
																							WBGene00013443
																							WBGene00016607
																							WBGene00012556
																							WBGene00013530
																							WBGene00011967
																							WBGene00021664
																							WBGene00000163
																							WBGene00018638
																							WBGene00007184
																							WBGene00010054
																							WBGene00004360
																							WBGene00007975
																							WBGene00003656
																							WBGene00013857
																							WBGene00008346
																							WBGene00016062
																							WBGene00002231
																							WBGene00005014
																							WBGene00017831
																							WBGene00195093
																							WBGene00013307
																							WBGene00007412
																							WBGene00011513
																							WBGene00019578
																							WBGene00022099
																							WBGene00003014
																							WBGene00043057
																							WBGene00021689
																							WBGene00018132
																							WBGene00011236
																							WBGene00015461
																							WBGene00003390
																							WBGene00021346
																							WBGene00003218
																							WBGene00004340
																							WBGene00015156
																							WBGene00011329
																							WBGene00022739
																							WBGene00019677
																							WBGene00013924
																							WBGene00007577
																							WBGene00001647
																							WBGene00001979
																							WBGene00020942
																							WBGene00000818
																							WBGene00011809
																							WBGene00010519
																							WBGene00019678
																							WBGene00004510
																							WBGene00007100
																							WBGene00019460
																							WBGene00044924
																							WBGene00004136
																							WBGene00011761
																							WBGene00004705
																							WBGene00004886
																							WBGene00003796
																							WBGene00004505
																							WBGene00013726
																							WBGene00017916
																							WBGene00007712
																							WBGene00007561
																							WBGene00000564
																							WBGene00013553
																							WBGene00004298
																							WBGene00016446
																							WBGene00011488
																							WBGene00001838
																							WBGene00007573
																							WBGene00009289
																							WBGene00011066
																							WBGene00014232
																							WBGene00012887
																							WBGene00015308
																							WBGene00000507
																							WBGene00015105
																							WBGene00001435
																							WBGene00011411
																							WBGene00004051
																							WBGene00015001
																							WBGene00018974
																							WBGene00020798
																							WBGene00003922
																							WBGene00016189
																							WBGene00021377
																							WBGene00022019
																							WBGene00022127
																							WBGene00003835
																							WBGene00015807
																							WBGene00018006
																							WBGene00018894
																							WBGene00015037
																							WBGene00004706
																							WBGene00019129
																							WBGene00020296
																							WBGene00021239
																							WBGene00016171
																							WBGene00009176
																							WBGene00009200
																							WBGene00009627
																							WBGene00003082
																							WBGene00009557
																							WBGene00000890
																							WBGene00014870
																							WBGene00006377
																							WBGene00018366
																							WBGene00009551
																							WBGene00002251
																							WBGene00004355
																							WBGene00008371
																							WBGene00007499
																							WBGene00015349
																							WBGene00015205
																							WBGene00003417
																							WBGene00017620
																							WBGene00021841
																							WBGene00016142
																							WBGene00007144
																							WBGene00020729
																							WBGene00007106
																							WBGene00017007
																							WBGene00013405
																							WBGene00019894
																							WBGene00007787
																							WBGene00011279
																							WBGene00010465
																							WBGene00019241
																							WBGene00020936
																							WBGene00011475
																							WBGene00019259
																							WBGene00000987
																							WBGene00003034
																							WBGene00004721
																							WBGene00021732
																							WBGene00006566
																							WBGene00001234
																							WBGene00008133
																							WBGene00005010
																							WBGene00008174
																							WBGene00006735
																							WBGene00017757
																							WBGene00018830
																							WBGene00016323
																							WBGene00006376
																							WBGene00001830
																							WBGene00010066
																							WBGene00007092
																							WBGene00004031
																							WBGene00017826
																							WBGene00015282
																							WBGene00011156
																							WBGene00001743
																							WBGene00017360
																							WBGene00020087
																							WBGene00001040
																							WBGene00012277
																							WBGene00006394
																							WBGene00000377
																							WBGene00014243
																							WBGene00022399
																							WBGene00044614
																							WBGene00000804
																							WBGene00006382
																							WBGene00004390
																							WBGene00000887
																							WBGene00017275
																							WBGene00019357
																							WBGene00014667
																							WBGene00016601
																							WBGene00004762
																							WBGene00003086
																							WBGene00022765
																							WBGene00012205
																							WBGene00302971
																							WBGene00017642
																							WBGene00007400
																							WBGene00013445
																							WBGene00021474
																							WBGene00010565
																							WBGene00018897
																							WBGene00013687
																							WBGene00021402
																							WBGene00014014
																							WBGene00011897
																							WBGene00016115
																							WBGene00017313
																							WBGene00020549
																							WBGene00010828
																							WBGene00016740
																							WBGene00011970
																							WBGene00206389
																							WBGene00011689
																							WBGene00004334
																							WBGene00009671
																							WBGene00007022
																							WBGene00013214
																							WBGene00019246
																							WBGene00020553
																							WBGene00012675
																							WBGene00021829
																							WBGene00010676
																							WBGene00011635
																							WBGene00009650
																							WBGene00219803
																							WBGene00022458
																							WBGene00010731
																							WBGene00019598
																							WBGene00006383
																							WBGene00015233
																							WBGene00000939
																							WBGene00011514
																							WBGene00010048
																							WBGene00019725
																							WBGene00017746
																							WBGene00004884
																							WBGene00012395
																							WBGene00002324
																							WBGene00016056
																							WBGene00016981
																							WBGene00023498
																							WBGene00044008
																							WBGene00011247
																							WBGene00000550
																							WBGene00013306
																							WBGene00004383
																							WBGene00018561
																							WBGene00004322
																							WBGene00003830
																							WBGene00009975
																							WBGene00015191
																							WBGene00016573
																							WBGene00006473
																							WBGene00020441
																							WBGene00018335
																							WBGene00004460
																							WBGene00003077
																							WBGene00010096
																							WBGene00018070
																							WBGene00006536
																							WBGene00022390
																							WBGene00007312
																							WBGene00004795
																							WBGene00019544
																							WBGene00000796
																							WBGene00017011
																							WBGene00002245
																							WBGene00019757
																							WBGene00001864
																							WBGene00008641
																							WBGene00012584
																							WBGene00009280
																							WBGene00019196
																							WBGene00001249
																							WBGene00001869
																							WBGene00009556
																							WBGene00011271
																							WBGene00021269
																							WBGene00020298
																							WBGene00022792
																							WBGene00001689
																							WBGene00012976
																							WBGene00019381
																							WBGene00019124
																							WBGene00011758
																							WBGene00022852
																							WBGene00011225
																							WBGene00003132
																							WBGene00004105
																							WBGene00009246
																							WBGene00022672
																							WBGene00015307
																							WBGene00003979
																							WBGene00003928
																							WBGene00006737
																							WBGene00010670
																							WBGene00013997
																							WBGene00009575
																							WBGene00020718
																							WBGene00012369
																							WBGene00006481
																							WBGene00019537
																							WBGene00007697
																							WBGene00045407
																							WBGene00004503
																							WBGene00011375
																							WBGene00019077
																							WBGene00008411
																							WBGene00009588
																							WBGene00015928
																							WBGene00022703
																							WBGene00010015
																							WBGene00014114
																							WBGene00009658
																							WBGene00016653
																							WBGene00017800
																							WBGene00001436
																							WBGene00007707
																							WBGene00013239
																							WBGene00007791
																							WBGene00013561
																							WBGene00006619
																							WBGene00009744
																							WBGene00021541
																							WBGene00010913
																							WBGene00022531
																							WBGene00269376
																							WBGene00006546
																							WBGene00022599
																							WBGene00018698
																							WBGene00017358
																							WBGene00008145
																							WBGene00000143
																							WBGene00021327
																							WBGene00235356
																							WBGene00013808
																							WBGene00016494
																							WBGene00010140
																							WBGene00012740
																							WBGene00013210
																							WBGene00021636
																							WBGene00016375
																							WBGene00010437
																							WBGene00013324
																							WBGene00009084
																							WBGene00012182
																							WBGene00003144
																							WBGene00000923
																							WBGene00019200
																							WBGene00010677
																							WBGene00019892
																							WBGene00000965
																							WBGene00019631
																							WBGene00012864
																							WBGene00043051
																							WBGene00011281
																							WBGene00012990
																							WBGene00016140
																							WBGene00014203
																							WBGene00018598
																							WBGene00009141
																							WBGene00008344
																							WBGene00012111
																							WBGene00012900
																							WBGene00012641
																							WBGene00015425
																							WBGene00016964
																							WBGene00018586
																							WBGene00013435
																							WBGene00007785
																							WBGene00019711
																							WBGene00011860
																							WBGene00019943
																							WBGene00001686
																							WBGene00000815
																							WBGene00006776
																							WBGene00010141
																							WBGene00021749
																							WBGene00009188
																							WBGene00012697
																							WBGene00004320
																							WBGene00009123
																							WBGene00018678
																							WBGene00013026
																							WBGene00000064
																							WBGene00003777
																							WBGene00009589
																							WBGene00010664
																							WBGene00006722
																							WBGene00021757
																							WBGene00000937
																							WBGene00003975
																							WBGene00004204
																							WBGene00006431
																							WBGene00013558
																							WBGene00011043
																							WBGene00013086
																							WBGene00013425
																							WBGene00013758
																							WBGene00011142
																							WBGene00000817
																							WBGene00010891
																							WBGene00019467
																							WBGene00000226
																							WBGene00018007
																							WBGene00000892
																							WBGene00016608
																							WBGene00018998
																							WBGene00007921
																							WBGene00021443
																							WBGene00013106
																							WBGene00017607
																							WBGene00021634
																							WBGene00006994
																							WBGene00007060
																							WBGene00013958
																							WBGene00021628
																							WBGene00015353
																							WBGene00017481
																							WBGene00004422
																							WBGene00020783
																							WBGene00017352
																							WBGene00001661
																							WBGene00001224
																							WBGene00006555
																							WBGene00011502
																							WBGene00015173
																							WBGene00000911
																							WBGene00011956
																							WBGene00007718
																							WBGene00010641
																							WBGene00011040
																							WBGene00021921
																							WBGene00013698
																							WBGene00012600
																							WBGene00013460
																							WBGene00010113
																							WBGene00007581
																							WBGene00022674
																							WBGene00007579
																							WBGene00021344
																							WBGene00006352
																							WBGene00005552
																							WBGene00013249
																							WBGene00001589
																							WBGene00021202
																							WBGene00016341
																							WBGene00014166
																							WBGene00002180
																							WBGene00003081
																							WBGene00022862
																							WBGene00013178
																							WBGene00021748
																							WBGene00008456
																							WBGene00001214
																							WBGene00009290
																							WBGene00011776
																							WBGene00012858
																							WBGene00004307
[truncated: 2,623 more rows]

## Sheet: Table S4
Table S4. Overlaps of mbk-1 dependent DEGs in the genetic backgrounds analyzed in this study
Accompanies Fig. 2c, d.
a) Pairwise overlaps: absolute numbers, enrichment factors and hypergeometric probability																	b) DEGs unique/common to one/several backgrounds: absolute numbers															c) DEGs unique/common to one/several backgrounds: percentages
	For each overlap, the table list the number of overlapping genes (line 1), the enrichment factor (line 2)																	Induced DEGs are compared only to induced DEGs															Induced DEGs are compared only to induced DEGs
	and hypergeometric probability of achieving an overlap of at least this size (line 3, italicized)																	Repressed DEGs are compared only to repressed DEGs															Repressed DEGs are compared only to repressed DEGs
	Statistically significant overlaps are highlighted in blue (p < 0.05)																	Darker blue shading indicites higher numbers															Darker blue shading indicites higher numbers
					Genes regulated by mbk-1															Genes regulated by mbk-1															Genes regulated by mbk-1
					induced				repressed											induced				repressed											induced				repressed
		genetic background			GSC		daf-2		GSC		daf-2							genetic background		GSC		daf-2		GSC		daf-2							genetic background		GSC		daf-2		GSC		daf-2
					+	-	+	-	+	-	+	-								+	-	+	-	+	-	+	-								+	-	+	-	+	-	+	-
				N	108	156	193	22	38	193	62	35							N	108	156	193	22	38	193	62	35							%	100	100	100	100	100	100	100	100
Genes regulated by mbk-1	induced	GSC	+	108	108	38	81	9	0	0	0	1					exclusively in	GSC	+	19				10								exclusively in	GSC	+	17.5926				26.3158
					175.741	42.8086	73.7565	71.8939	0	0	0	5.02116							-		99				165									-		63.4615				85.4922
					1.57968e-288	6.07208e-53	2.11633e-145	2.0816e-15	1	1	1	0.181192						daf-2	+			91				37							daf-2	+			47.1503				59.6774
			-	156	38	156	50	4	0	0	0	3							-				11				25							-				50				71.4286
					42.8086	121.667	31.5199	22.1212	0	0	0	10.4286					shared with	GSC	+	108	38	81	9	38	20	20	5					shared with	GSC	+	100	24.359	41.9689	40.9091	100	10.3627	32.2581	14.2857
					6.07208e-53	0	2.24387e-62	2.86205e-05	1	1	1	0.00293942							-	38	156	50	4	20	193	16	8							-	35.1852	100	25.9067	18.1818	52.6316	100	25.8065	22.8571
		daf-2	+	193	81	50	193	9	0	1	0	1						daf-2	+	81	50	193	9	20	16	62	4						daf-2	+	75	32.0513	100	40.9091	52.6316	8.29016	100	11.4286
					73.7565	31.5199	98.342	40.2308	0	0.509544	0	2.80977							-	9	4	9	22	5	8	4	35							-	8.33333	2.5641	4.66321	100	13.1579	4.14508	6.45161	100
					2.11633e-145	2.24387e-62	0	4.27746e-13	1	0.862301	1	0.300959						≥ 1 other background		89	57	102	11	28	28	25	10						≥ 1 other background		82.4074	36.5385	52.8497	50	73.6842	14.5078	40.3226	28.5714
			-	22	9	4	9	22	0	0	0	0						all but daf-2(-)		28	28	28		10	10	10							all but daf-2(-)		25.9259	17.9487	14.5078		26.3158	5.18135	16.129
					71.8939	22.1212	40.2308	862.727	0	0	0	0						all backgrounds		3	3	3	3	2	2	2	2						all backgrounds		2.77778	1.92308	1.5544	13.6364	5.26316	1.03627	3.22581	5.71429
					2.0816e-15	2.86205e-05	4.27746e-13	8.581e-74	1	1	1	1					unique genes			330				274
	repressed	GSC	+	38	0	0	0	0	38	20	20	5
					0	0	0	0	499.474	51.7589	161.121	71.3534
					1	1	1	1	1.44331e-118	1.46104e-30	1.98693e-41	7.60461e-09
			-	193	0	0	1	0	20	193	16	8
					0	0	0.509544	0	51.7589	98.342	25.3786	22.4782
					1	1	0.862301	1	1.46104e-30	0	1.26395e-18	1.83918e-09
		daf-2	+	62	0	0	0	0	20	16	62	4
					0	0	0	0	161.121	25.3786	306.129	34.9862
					1	1	1	1	1.98693e-41	1.26395e-18	1.93574e-180	5.00894e-06
			-	35	1	3	1	0	5	8	4	35
					5.02116	10.4286	2.80977	0	71.3534	22.4782	34.9862	542.286
					0.181192	0.00293942	0.300959	1	7.60461e-09	1.83918e-09	5.00894e-06	1.9386e-110

## Sheet: Table S5
Table S5. Overlap of genes regulated by mbk-1 in this work and by daf-16 in published studies
For each overlap, the table lists the number of overlapping genes (line 1), the enrichment factor (line 2) and hypergeometric probability of achieving an overlap of at least this size (line 3, italicized)
Statistically significant overlaps are highlighted in blue (p < 0.05)
N_published: number of genes as published in the respective study
N_WS271: number of genes in published studies, adjusted to WS271 (numbers may differ e.g. because some genes are "dead" and/or have been merged with other genes)
N_d: number of genes in published studies, adjusted to WS271, that are also detected in our DESeq2-analysis. i.e. all genes that passed low count-filtering
See main text for full references of the published studies included in the table
					Genes regulated by daf-16
					induced					repressed					no separation
				gen. backg.	daf-2(-)				GSC(-)	daf-2(-)				GSC(-)	GSC(-)
				published study	Murphy et al	Tepper et al	Chen et al	Kaletsky et al	Amrit et al	Murphy et al	Tepper et al	Chen et al	Kaletsky et al	Amrit et al	McCormick et al
					2003	2013	2015	2016	2016	2003	2013	2015	2016	2016	2012
					day 1 adults	metaanalysis	day 1 adults	day 1 adults	day 2 adults	day 1 adults	metaanalysis	day 1 adults	day 1 adults	day 2 adults	early adults
					20 or 25 °C, various IIS-pathway mutants/rescue strains/RNAi-treatments vs corresponding controls	typically daf-2(-) vs daf-2(-); daf-16(-)	15 °C until L4, then 20 °C, DAF-16A/F targets, regulated in daf-2(e1370) vs wt AND in opposite direction in daf-16(mu86);daf-2(e1370) vs daf-2(e1370) and daf-16a/f(mg54);daf-2(e1370) vs daf-2(e1370)	20 °C, daf-16; daf-2; zIs365 from TJ365 (zIs356 [daf-16p::daf-16a/b::GFP + rol-6(su1006)] vs daf-16(mu86); daf-2(e1370)	25 °C until day 1, then 20 °C, glp-1(e2141ts) vs daf-16(mu86); glp-1(e2141ts)	20 or 25 °C, various IIS-pathway mutants/rescue strains/RNAi-treatments vs corresponding controls	typically daf-2(-) vs daf-2(-); daf-16(-)	15 °C until L4, then 20 °C, DAF-16A/F targets, regulated in daf-2(e1370) vs wt AND in opposite direction in daf-16(mu86);daf-2(e1370) vs daf-2(e1370) and daf-16a/f(mg54);daf-2(e1370) vs daf-2(e1370)	20 °C, daf-16; daf-2; zIs365 from TJ365 (zIs356 [daf-16p::daf-16a/b::GFP + rol-6(su1006)] vs daf-16(mu86); daf-2(e1370)	25 °C until day 1, then 20 °C, glp-1(e2141ts) vs daf-16(mu86); glp-1(e2141ts)	25 °C during L2-L4, then 20 °C, glp-1(e2141ts) vs daf-16(mu86); glp-1(e2141ts)
		genetic background		N_published	264	1663	270	312	509	251	1733	181	234	292	230
				N_WB271	242	1655	266	312	502	231	1720	177	234	291	220
				N_d	228	1579	255	310	497	215	1679	175	233	287	212
Genes regulated by mbk-1	induced	GSC	+	108	13	36	17	14	33	8	34	9	5	17	9
					10.0203	4.00676	11.716	7.93668	11.6689	6.53919	3.55878	9.0381	3.77126	10.4097	7.46069
					5.79465e-10	1.40458e-13	8.22292e-14	2.52629e-09	2.19115e-26	3.17399e-05	2.29449e-11	7.00933e-07	0.0107129	5.63729e-13	3.43425e-06
			-	156	21	69	25	14	44	5	17	4	2	12	15
					11.2061	5.31666	11.9281	5.49462	10.7713	2.82946	1.23188	2.78095	1.04435	5.08711	8.60849
					2.42365e-16	1.25635e-33	5.89516e-20	2.84788e-07	3.66377e-33	0.032566	0.217449	0.0565358	0.573171	4.61152e-06	2.40851e-10
		daf-2	+	193	24	63	30	21	53	9	45	12	9	25	16
					10.3518	3.92371	11.5696	6.66188	10.4872	4.11664	2.63573	6.74345	3.79862	8.56637	7.42204
					1.05015e-17	3.51088e-22	2.37427e-23	7.58358e-12	3.93516e-39	0.000364912	1.12416e-09	2.39772e-07	0.000652409	1.9638e-16	5.46738e-10
			-	22	1	6	4	2	2	1	5	0	0	2	1
					3.78389	3.27825	13.533	5.56598	3.47174	4.01268	2.56917	0	0	6.01204	4.06947
					0.233581	0.00765515	0.000192393	0.0495551	0.112139	0.2218	0.0397592	1	1	0.0431448	0.219057
	repressed	GSC	+	38	0	8	0	1	1	0	6	1	2	2	0
					0	2.53058	0	1.61121	1.00498	0	1.7849	2.85414	4.28733	3.48065	0
					1	0.0115603	1	0.465484	0.635528	1	0.114813	0.296958	0.0790841	0.112406	1
			-	193	5	26	3	4	8	3	39	13	7	17	1
					2.15662	1.61931	1.15696	1.26893	1.58297	1.37221	2.2843	7.3054	2.95448	5.82513	0.463877
					0.0836934	0.0099009	0.481568	0.38727	0.135205	0.37412	7.8675e-07	2.88961e-08	0.00995387	6.29937e-09	0.886843
		daf-2	+	62	1	9	1	2	3	3	10	1	1	5	0
					1.34267	1.74488	1.20051	1.97503	1.84786	4.27157	1.82328	1.74931	1.31386	5.33326	0
					0.527873	0.0697629	0.568284	0.26892	0.221233	0.0332625	0.044506	0.437428	0.535628	0.00244514	1
			-	35	1	7	2	1	2	1	7	1	3	2	0
					2.37845	2.40405	4.25322	1.74931	2.18224	2.52226	2.26087	3.09878	6.98222	3.77899	0
					0.345164	0.0231798	0.0801029	0.438361	0.233087	0.329071	0.0312032	0.277109	0.00894939	0.0979249	1

## Sheet: Table S6
Table S6. GO term-enrichment among mbk-1 dependent DEGs in the genetic backgrounds analyzed in this study
Accompanies Fig. 2e, f
mbk-1 induced and -repressed DEGs from the backgrounds indicated were subjected to GO term enrichment analysis
q-values < 0.05 were considered statistically significant
The table covers all three GO term categories (biological process [bp], cellular component [cc] and molecular function [mf]), while only terms of the bp-category were plotted in Fig. 2e, f
Note that Fig 2e, f are further limited to GO terms of the bp-category with Nobserved ≥ 2 and enrichment fold-change ≥ 2 and that some GO terms were not plotted in these figures for the reasons specified in the Comment-column
					GSC(+)					GSC(-)					daf-2(+)					daf-2(-)
Analysis	q-value for enrichment	GO term-category	GO term-ID	Description	Expected	Observed	Enrichemnt fold-change	p-value	q-value	Expected	Observed	Enrichemnt fold-change	p-value	q-value	Expected	Observed	Enrichemnt fold-change	p-value	q-value	Expected	Observed	Enrichemnt fold-change	p-value	q-value	Comment
induced DEGs	< 0.05	bp	GO:0006952	defense response	1.5	12	8.1	4.5e-09	1.3e-06	2.7	12	4.4	4.3e-06	0.00061	2.5	17	6.8	1.1e-10	1.5e-08						not plotted, included genes identical with response to biotic stimulus
induced DEGs	< 0.05	bp	GO:0009607	response to biotic stimulus	1.5	12	8.2	4.1e-09	1.3e-06	2.7	12	4.5	4e-06	0.00061	2.5	17	6.9	9.9e-11	1.5e-08
induced DEGs	< 0.05	bp	GO:0044419	interspecies interaction between organisms	1.5	12	8.1	4.3e-09	1.3e-06	2.7	12	4.5	4.1e-06	0.00061	2.5	17	6.9	1e-10	1.5e-08						not plotted, included genes identical with response to biotic stimulus
induced DEGs	< 0.05	bp	GO:0050830	defense response to Gram-positive bacterium	0.26	6	23	8.5e-09	1.3e-06	0.47	3	6.4	0.0013	0.045	0.43	7	16	1.4e-08	7e-07	0.089	2	22	0.0001	0.016	included genes completely in response to biotic stimulus, but largely different from immune system process
induced DEGs	< 0.05	bp	GO:0006082	organic acid metabolic process	1.7	8	4.6	7.6e-05	0.0039	3.2	19	6	1.3e-10	4.1e-08	2.9	16	5.5	1e-08	6.3e-07	0.6	4	6.6	0.00036	0.037
induced DEGs	< 0.05	bp	GO:0002376	immune system process	1.1	6	5.5	0.00013	0.0057	2	8	4	0.00021	0.011	1.8	10	5.4	3e-06	7.7e-05						included genes completely in response to biotic stimulus, but largely different from defense response to gram-positive bacterium
induced DEGs	< 0.05	bp	GO:0031146	SCF-dependent proteasomal ubiquitin-dependent protein catabolic process						0.22	2	9.1	0.0014	0.045
induced DEGs	< 0.05	bp	GO:0017144	drug metabolic process											0.25	5	20	1.6e-07	6.3e-06						not plotted, included genes identical with response to xenobiotic stimulus
induced DEGs	< 0.05	bp	GO:0009410	response to xenobiotic stimulus											0.26	5	19	2.6e-07	7.2e-06
induced DEGs	< 0.05	bp	GO:0016042	lipid catabolic process											0.97	7	7.2	6.7e-06	0.00016
induced DEGs	< 0.05	cc	GO:0005615	extracellular space	0.9	6	6.6	3.9e-05	0.0024
induced DEGs	< 0.05	cc	GO:0000323	lytic vacuole	0.58	4	6.8	0.00032	0.012						0.98	7	7.1	7.4e-06	0.00016
induced DEGs	< 0.05	cc	GO:0005581	collagen trimer	0.2	2	9.9	0.0011	0.034
induced DEGs	< 0.05	cc	GO:0098589	membrane region						0.36	3	8.4	0.00045	0.018
induced DEGs	< 0.05	mf	GO:0070279	vitamin B6 binding	0.19	2	10	0.00095	0.032	0.35	3	8.6	0.00042	0.018
induced DEGs	< 0.05	mf	GO:0004364	glutathione transferase activity	0.21	2	9.7	0.0012	0.034						0.35	3	8.7	0.00041	0.0074
induced DEGs	< 0.05	mf	GO:0005506	iron ion binding						0.79	5	6.3	0.00016	0.0096	0.73	11	15	1.3e-11	3.9e-09
induced DEGs	< 0.05	mf	GO:0046906	tetrapyrrole binding											0.99	9	9.1	7.2e-08	3.2e-06
induced DEGs	< 0.05	mf	GO:0008395	steroid hydroxylase activity											0.25	5	20	1.6e-07	6.3e-06
induced DEGs	< 0.05	mf	GO:0016712	oxidoreductase activity acting on paired donors with incorporation or reduction of molecular oxygen reduced flavin or flavoprotein as one donor and incorporation of one atom of oxygen											0.25	5	20	1.9e-07	6.3e-06
induced DEGs	< 0.05	mf	GO:0043177	organic acid binding											0.2	3	15	4.8e-05	0.00099	0.041	2	48	1e-05	0.0031
induced DEGs	< 0.05	mf	GO:0050660	flavin adenine dinucleotide binding											0.47	4	8.5	0.00012	0.0022
induced DEGs	< 0.05	mf	GO:0016614	oxidoreductase activity acting on CH-OH group of donors											0.45	3	6.7	0.0011	0.018
repressed DEGs	< 0.05	bp	GO:0002376	immune system process	0.28	4	14	1e-05	0.0031						0.46	5	11	7.2e-06	0.0016						included genes completely in response to biotic stimulus, but largely different from defense response to gram-positive bacterium
repressed DEGs	< 0.05	bp	GO:0009607	response to biotic stimulus	0.38	4	11	4.1e-05	0.0062						0.61	5	8.2	3.8e-05	0.0039
repressed DEGs	< 0.05	bp	GO:0044419	interspecies interaction between organisms	0.38	4	11	4.1e-05	0.0062						0.61	5	8.1	3.8e-05	0.0039						not plotted, included genes identical with response to biotic stimulus
repressed DEGs	< 0.05	bp	GO:0006952	defense response	0.38	4	10	4.2e-05	0.0062						0.62	5	8.1	3.9e-05	0.0039						not plotted, included genes identical with response to biotic stimulus
repressed DEGs	< 0.05	bp	GO:0010951	negative regulation of endopeptidase activity	0.081	2	25	7.8e-05	0.0062																not plotted, included genes identical with negative regulation of proteolysis
repressed DEGs	< 0.05	bp	GO:0045861	negative regulation of proteolysis	0.088	2	23	9.8e-05	0.0062
repressed DEGs	< 0.05	bp	GO:0016042	lipid catabolic process	0.15	2	13	0.00046	0.013
repressed DEGs	< 0.05	bp	GO:0043062	extracellular structure organization	0.052	1	19	0.0013	0.026
repressed DEGs	< 0.05	bp	GO:0055085	transmembrane transport						4.9	14	2.9	0.00015	0.013
repressed DEGs	< 0.05	bp	GO:0033674	positive regulation of kinase activity						0.5	4	8	0.00015	0.013											not plotted, included genes completely in regulation of transferase activity
repressed DEGs	< 0.05	bp	GO:0017144	drug metabolic process						0.2	2	9.9	0.0011	0.042											not plotted, included genes identical with response to xenobiotic stimulus
repressed DEGs	< 0.05	bp	GO:0009410	response to xenobiotic stimulus						0.22	2	9.2	0.0014	0.042
repressed DEGs	< 0.05	bp	GO:0018212	peptidyl-tyrosine modification						0.5	3	6	0.0017	0.043
repressed DEGs	< 0.05	bp	GO:0051338	regulation of transferase activity						0.86	4	4.6	0.0018	0.043
repressed DEGs	< 0.05	cc	GO:0000323	lytic vacuole	0.15	2	13	0.00048	0.013	0.81	5	6.2	0.00018	0.013	0.24	4	16	5.1e-06	0.0016
repressed DEGs	< 0.05	cc	GO:0005912	adherens junction	0.043	1	23	0.00089	0.019
repressed DEGs	< 0.05	cc	GO:0031224	intrinsic component of membrane						25	46	1.8	3.3e-05	0.01
repressed DEGs	< 0.05	cc	GO:0045177	apical part of cell						0.48	4	8.4	0.00012	0.013	0.14	2	14	0.00042	0.022
repressed DEGs	< 0.05	cc	GO:0022625	cytosolic large ribosomal subunit																0.045	2	44	1.3e-05	0.004
repressed DEGs	< 0.05	cc	GO:0005615	extracellular space
repressed DEGs	< 0.05	cc	GO:0042579	microbody
repressed DEGs	< 0.05	mf	GO:0004252	serine-type endopeptidase activity	0.098	2	20	0.00014	0.0062						0.16	2	13	0.00057	0.025
repressed DEGs	< 0.05	mf	GO:0061135	endopeptidase regulator activity	0.079	2	25	7.2e-05	0.0062
repressed DEGs	< 0.05	mf	GO:0030414	peptidase inhibitor activity	0.081	2	25	7.8e-05	0.0062
repressed DEGs	< 0.05	mf	GO:0017171	serine hydrolase activity	0.13	2	16	0.00028	0.0087						0.2	2	9.9	0.0011	0.044
repressed DEGs	< 0.05	mf	GO:0005201	extracellular matrix structural constituent	0.032	1	31	0.00048	0.013						0.052	1	19	0.0012	0.044
repressed DEGs	< 0.05	mf	GO:0005506	iron ion binding						0.6	5	8.3	3.4e-05	0.01
repressed DEGs	< 0.05	mf	GO:0046906	tetrapyrrole binding						0.81	5	6.1	0.00018	0.013
repressed DEGs	< 0.05	mf	GO:0008395	steroid hydroxylase activity						0.2	2	9.9	0.0011	0.042
repressed DEGs	< 0.05	mf	GO:0016712	oxidoreductase activity acting on paired donors with incorporation or reduction of molecular oxygen reduced flavin or flavoprotein as one donor and incorporation of one atom of oxygen						0.21	2	9.6	0.0012	0.042
repressed DEGs	< 0.05	mf	GO:0097472	cyclin-dependent protein kinase activity						0.24	2	8.4	0.0018	0.043
repressed DEGs	< 0.05	mf	GO:0051082	unfolded protein binding						0.25	2	7.9	0.0021	0.044

## Sheet: Table S7
Table S7. List of C. elegans strains used in this study
Strain	Genotype	Comment
N2E		Wild-type
CF3942	glp-1(e2144ts) III	(Mack et al., 2017); glp-1(e2144ts) from CF1903 (Berman und Kenyon, 2006; Wei und Kenyon, 2016), outcrossed 12x to N2E
CF4054	daf-16(mu86) I	(Mack et al., 2017); daf-16(mu86) from CF1037 (Garigan et al., 2002), outcrossed 12x to N2E
CF4087	daf-2(e1370) III	(Mack et al., 2017); daf-2(e1370) from CF1041 (Garigan et al., 2002), outcrossed 12x
CF4132	daf-16(mu86) I;daf-2(e1370) III	CF4054 crossed to CF4087
CF4133	daf-16(mu86) I; glp-1(e2144ts) III	CF4054 crossed to CF3942
CF4164	mbk-1(pk1389) X	(Mack et al., 2017); mbk-1(pk1389) from EK228 (Raich et al., 2003) (Kandel lab /CGC) outcrossed 6x
CF4165	glp-1(e2144ts) III; mbk-1(pk1389) X	(Mack et al., 2017); CF4164 crossed to CF3942
CF4166	daf-2(e1370) III; mbk-1(pk1389) X	(Mack et al., 2017); CF4164 crossed to CF4087
HMT022	daf-16(mu86) I; mbk-1(pk1389)X	CF4164 crossed to CF4054
HMT023	daf-16(mu86) I; glp-1(e2144ts) III; mbk-1(pk1389)X	CF4165 crossed to CF4133
HMT024	daf-16(mu86) I; daf-2(e1370) III; mbk-1(pk1389)X	CF4166 crossed to CF4132
References
Berman JR, Kenyon C: Germ-cell loss extends C. elegans life span through regulation of DAF-16 by kri-1 and lipophilic-hormone signaling. Cell 2006, 124(5):1055-1068
Garigan D, Hsu AL, Fraser AG, Kamath RS, Ahringer J, Kenyon C: Genetic analysis of tissue aging in Caenorhabditis elegans: a role for heat-shock factor and bacterial proliferation. Genetics 2002, 161(3):1101-1112
Mack HID, Zhang P, Fonslow BR, Yates JR: The protein kinase MBK-1 contributes to lifespan extension in daf-2 mutant and germline-deficient Caenorhabditis elegans. Aging (Albany NY) 2017, 9(5):1414-1432
Raich WB, Moorman C, Lacefield CO, Lehrer J, Bartsch D, Plasterk RH, Kandel ER, Hobert O: Characterization of Caenorhabditis elegans homologs of the Down syndrome candidate gene DYRK1A. Genetics 2003, 163(2):571-580
Wei Y, Kenyon C: Roles for ROS and hydrogen sulfide in the longevity response to germline loss in Caenorhabditis elegans. Proc Natl Acad Sci U S A 2016, 113(20):E2832-2841

## Sheet: Table S8
Table S8. List of qPCR primers used in this study
Primer name	Primer sequence 5'-->3'	Reference
cdc-42_qPCR_F	TCA GCG TTG ACG CAG AAG	(Mack et al., 2017)
cdc-42_qPCR_R	CAT GGA GAC AAG GAA GAC GTT
tba-1_qPCR_F	TCC ACT GAT CTC TGC TGA CAA	(Mack et al., 2017)
tba-1_qPCR_R	TGG ATC GCA CTT CAC CAT T
Y45F10D.4_qPCR_F	AAG CGT CGG AAC AGG AAT C	(Mack et al., 2017)
Y45F10D.4_qPCR_R	TTT TTC CGT TAT CGT CGA CTC
fat-5_qPCR_F	TGA ACT GGA CCC GAG TAT TGA	(Goudeau et al., 2011)
fat-5_qPCR_R	ACA GCC GAA CTT CTT GCA CT
fat-6_qPCR_F	GTC TCT GGT CCC ACA AAT CA	(Goudeau et al., 2011)
fat-6_qPCR_R	TGG ATC AGC ATC GGT ATC AG
fat-7_qPCR_F	GCG CTG CTC ACT ATT TTG GT
fat-7_qPCR_R	CCT TCA CCA ACG GCT ACA AC
nhr-80_qPCR_F	TGA GGT TCA GGA GCC AAA TAG	(Goudeau et al., 2011)
nhr-80_qPCR_R	GAA GGA GGT GGA CGA TGA GA
asp-12_qPCR_F	GTA ACT GCG ATG GAA CAT GC
asp-12_qPCR_R	ACT CCC ATG ATT CCC TTA GCG
dod-24_qPCR_F	TGT CCA ACA CAA CCT GCA TT	(Chiang et al., 2012)
dod-24_qPCR_R	TGT GTC CCG AGT AAC AACC A
drd-50_qPCR_F	CAT TTC AAC GAC AGT GTG CC
drd-50_qPCR_R	GTT AAT GTC ATC TGA ACA AGG CG
cth-1_qPCR_F	ATA TCG CAG CCG TGG TAC AG	(Qabazard et al., 2014)
cth-1_qPCR_R	AAT GTC TGC GCC GAG AGA AA
cysl-2_qPCR_F	TGC TGA GGT GAT TCT TAC CG	(Budde and Roth, 2011)
cysl-2_qPCR_R	TAA TGG GCT TCT GGA TTT GC
References
Budde MW, Roth MB: The response of Caenorhabditis elegans to hydrogen sulfide and hydrogen cyanide. Genetics 2011, 189(2):521-532
Chiang WC, Tishkoff DX, Yang B, Wilson-Grady J, Yu X, Mazer T, Eckersdorff M, Gygi SP, Lombard DB, Hsu AL: C. elegans SIRT6/7 homolog SIR-2.4 promotes DAF-16 relocalization and function during stress. PLoS Genet 2012, 8(9):e1002948
Goudeau J, Bellemin S, Toselli-Mollereau E, Shamalnasab M, Chen Y, Aguilaniu H: Fatty acid desaturation links germ cell loss to longevity through NHR-80/HNF4 in C. elegans. PLoS Biol 2011, 9(3):e1000599
Mack HID, Zhang P, Fonslow BR, Yates JR: The protein kinase MBK-1 contributes to lifespan extension in daf-2 mutant and germline-deficient Caenorhabditis elegans. Aging (Albany NY) 2017, 9(5):1414-1432
Qabazard B, Li L, Gruber J, Peh MT, Ng LF, Kumar SD, Rose P, Tan CH, Dymock BW, Wei F et al: Hydrogen sulfide is an endogenous regulator of aging in Caenorhabditis elegans. Antioxid Redox Signal 2014, 20(16):2621-2630
