# Supplementary material for: Regulation of fatty acid desaturase- and immunity gene-expression by mbk-1/DYRK1A in Caenorhabditis elegans
Source: BMC Genomics. 2022 Jan 4;23:25. doi: 10.1186/s12864-021-08176-y (PMC8729107; doi:10.1186/s12864-021-08176-y)
Supplement: Supplementary file 2 — Additional file 2: Table S9. DESeq2-analysis of the RNA-seq data set generated in this study. Differential gene expression was determined between mbk-1(−) and mbk-1(+) worms (abbreviated as “-VS+” in column headers) in GSC(+), GSC(−), daf-2(+) and daf-2(−) background. In addition, control comparisons were made between the mbk-1(+) strains of the daf-2(−) and daf-2(+), and the GSC(−) and GSC(+) backgrounds. The table shows DESeq2-results for all genes that passed our filter criteria in at least one of the comparisons (cf. Methods). [file 12864_2021_8176_MOESM2_ESM.xlsx]

## Sheet: Info
Table S9. DESeq2-analysis of the RNA-seq data set generated in this study.
Differential gene expression was determined between mbk-1(-) and mbk-1(+) worms (abbreviated as "-VS+" in column headers) in GSC(+), GSC(-), daf-2(+) and daf-2(-) background
In addition, control comparisons were made between the mbk-1(+) strains of the daf-2(-) and daf-2(+), and the GSC(-) and GSC(+) background
The table shows DESeq2-results for all genes that passed our filter criteria in at least one of the comparisons (cf. Methods)

## Sheet: Table S9
wbid	-VS+_GSC+_baseMean	-VS+_GSC+_log2FoldChange	-VS+_GSC+_lfcSE	-VS+_GSC+_stat	-VS+_GSC+_pvalue	-VS+_GSC+_padj	-VS+_GSC-_baseMean	-VS+_GSC-_log2FoldChange	-VS+_GSC-_lfcSE	-VS+_GSC-_stat	-VS+_GSC-_pvalue	-VS+_GSC-_padj	-VS+_daf2+_baseMean	-VS+_daf2+_log2FoldChange	-VS+_daf2+_lfcSE	-VS+_daf2+_stat	-VS+_daf2+_pvalue	-VS+_daf2+_padj	-VS+_daf2-_baseMean	-VS+_daf2-_log2FoldChange	-VS+_daf2-_lfcSE	-VS+_daf2-_stat	-VS+_daf2-_pvalue	-VS+_daf2-_padj	daf2-VSdaf2+_baseMean	daf2-VSdaf2+_log2FoldChange	daf2-VSdaf2+_lfcSE	daf2-VSdaf2+_stat	daf2-VSdaf2+_pvalue	daf2-VSdaf2+_padj	gsc-VSgsc+_baseMean	gsc-VSgsc+_log2FoldChange	gsc-VSgsc+_lfcSE	gsc-VSgsc+_stat	gsc-VSgsc+_pvalue	gsc-VSgsc+_padj
WBGene00000001	7079.05495453956	0.167914950603153	0.171360901400039	0.979890682362591	0.327140082806648	0.921779068583261	489.29973177698	-0.045646233767649	0.136680861751954	-0.333962144974525	0.738408124197419	0.943768194071393	6793.25223682341	0.0701886509868448	0.15809352793879	0.443969161179198	0.657064880235416	0.91639397102116	5509.0133613961	-0.078123434466452	0.316712584817003	-0.246669814246856	0.805163769526745	0.985367968899125	6281.28464207418	-0.326198298109616	0.180512096664582	-1.80707168182607	0.0707511033349569	0.325357082122886	3714.92584490956	-3.83733827788101	0.277111251846388	-13.8476451328226	1.31451262287948e-43	9.18802592833296e-42
WBGene00000002	202.4687700652	-0.373682986487727	0.220479872288336	-1.69486213235391	0.0901015775279968	0.875488440754765	1373.98672831002	-0.101014748432241	0.166012679258053	-0.608476104859567	0.542871749394513	0.879865106675383	202.587459678125	-0.326420219749351	0.23982322862959	-1.36108675383364	0.173486275183228	0.61240457321806	547.081523153526	-0.348539308339025	0.223639411651688	-1.55848786117299	0.119117643323625	0.914701132680935	417.421578483232	1.3862854567089	0.186582736755759	7.4298698840696	1.08704557432884e-13	1.78673698806267e-11	810.033778545335	2.55920010776605	0.269770011494942	9.48659969128568	2.38693429586761e-21	2.18976357746938e-20
WBGene00000003	265.499933259546	-0.603467094827817	0.232505313661291	-2.59549807840923	0.00944539311064974	0.319594372560674	684.528238669401	-0.529281406572484	0.119385728507846	-4.43337250765027	9.27703752764116e-06	0.000603294357983097	249.00786343019	-0.946837822588231	0.247683780653082	-3.8227687743285	0.000131961513762785	0.0126871569660506	258.154588377462	-0.252557638348563	0.294263251690267	-0.858271078355371	0.390742795613933	0.973833242920162	299.863555736387	-0.224282063304129	0.239109718849316	-0.937988068337232	0.348250541903676	0.698713625765356	557.404203073474	1.27425159025457	0.246365966058371	5.17219001732026	2.31366122228348e-07	7.29552967585055e-07
WBGene00000004	519.162288347067	-0.227915536985966	0.196198741909502	-1.16165646511176	0.245375036137689	0.921779068583261	486.345866732007	0.1008118579228	0.166306683805751	0.606180434940002	0.544394943324367	0.880411050503809	502.578059657855	-0.300956692813532	0.237424549114476	-1.26758877266909	0.204944843431342	0.642747923377298	580.150811140421	-0.100470410023177	0.275336837735762	-0.364899992494274	0.715186059912476	0.979980601947519	580.032659548674	0.0548534229119847	0.202250046810362	0.271215872515558	0.786225005841684	0.937791748378193	516.144491298366	-0.333122312555218	0.2515672512165	-1.32418790977102	0.185440645157877	0.237501019691038
WBGene00000005	287.15997589848	-0.0228147608735982	0.243708733956603	-0.0936148676463144	0.925415098808806	0.981863562280258	931.071530586699	0.102575961492373	0.109833106550079	0.933925705229898	0.350342218127659	0.765629900922421	302.47941904696	-0.34268637143072	0.241476897427612	-1.41912694374188	0.155862009988454	0.593938362553454	254.38752920668	-0.154355155553603	0.316551241025642	-0.487615070007259	0.625822519184823	0.973833242920162	305.497059353433	-0.396211290558072	0.264920638688941	-1.49558483823258	0.134761876607648	0.454205345888508	589.193413816314	1.53056770778965	0.317372023742946	4.82262957439918	1.41677934453961e-06	4.06435690142032e-06
WBGene00000006	169.407731187778	-0.0693466651637849	0.315813851633172	-0.219580822073419	0.826197628667815	0.963196539944008	352.683632387395	0.296846217034156	0.228557059025975	1.29878384985878	0.19401811861201	0.613928413445979	170.370923865661	-0.0268728863102274	0.373192355126185	-0.0720081372008306	0.942595432114613	0.988444867807202	147.414334614954	0.0987977546582501	0.37083729159403	0.266418067701799	0.789917251892263	0.983972303424824	160.060900492039	-0.354388269832926	0.392837588354666	-0.902124135618544	0.3669909290479	0.713990091848017	240.718723455631	0.820029545478724	0.320873353239536	2.55561746464675	0.0105999577452027	0.0175427657356009
WBGene00000007	184.076859532903	-0.230371601810604	0.236003804392758	-0.976135119530611	0.328997509751937	0.921779068583261	293.545896345587	0.0784295423132954	0.178921904793277	0.43834511153853	0.661136128932174	0.922901964691472	178.579502188977	0.0343702403976391	0.289489082894223	0.118727241987905	0.905491453210355	0.979986279812391	199.568333883961	-0.420569373458417	0.415884506301041	-1.01126482734124	0.311889695546431	0.973833242920162	205.258590483337	0.273279454078491	0.378974539300607	0.721102411214285	0.470846507638002	0.78819982134297	241.555471637146	0.445422322744132	0.279478822231293	1.59376055469243	0.110989675519815	0.150313097386285
WBGene00000008	22.7567129393681	0.291489095607045	0.509222731416532	0.572419645910531	0.567037709372942	0.924679081530267	46.6078409824688	1.22872344534954	0.358367738987839	3.42866645535646	0.000606554458907252	0.0167813400297673	18.3577973242213	-0.568896635579274	0.694564035796879	-0.819070101904389	0.412746418789059	0.804122892359719	10.4746336225122	-1.6702803712935	0.768915364714591	-2.17225516349706	0.0298364219048208	NA	18.9605930300237	-0.495358939269564	0.657323569444977	-0.753599843814865	0.451089538151438	0.775451291823064	24.178283230885	0.384051770086944	0.491631329569956	0.781178389145552	0.434697582293429	0.500311239840333
WBGene00000009	8.69159367987806	-0.498667779886354	0.83387440426804	-0.598013054884537	0.549831222268579	0.923770935598822	45.0112370077738	0.300881380731244	0.378388284462062	0.795165688491105	0.426517127834291	0.822299132886999	7.07194376025906	-0.274851441274202	1.02621713534818	-0.267829713427022	0.788830397996519	0.95292494960895	15.2162819895176	-0.101977085550369	0.64760371473188	-0.15746834558012	0.874875753203197	0.989893015084312	11.6765610355071	0.947294810410058	0.794655547625005	1.19208229684075	0.233228977776699	0.588781914738631	24.7881562414966	1.90839308485943	0.534359732954388	3.57136394673348	0.000355127010879989	0.000740196406570117
WBGene00000010	2105.93239659895	0.0719020168155468	0.205396552905081	0.350064379360712	0.726290382725836	0.942383002621712	311.714335698742	-0.161309747432916	0.172504926469125	-0.935102264814375	0.349735599502862	0.765088316859392	2166.95226589877	0.266017543637403	0.193496835733029	1.37479014904632	0.169196513032791	0.608360702725801	1734.41887553119	-0.1732269782644	0.367652183032021	-0.471170813772411	0.637518759205201	0.973833242920162	1955.45508177872	-0.212585476399842	0.190582667485351	-1.11545020963767	0.264657543609768	0.619994367775047	1215.68556177278	-2.71763844568968	0.258849553570198	-10.4989110786806	8.73822892478515e-26	1.10017987334643e-24
WBGene00000012	6.47128940401493	-0.00231985187905016	1.09876998220973	-0.00211131712424899	0.998315413915155	NA	81.1044404892647	-0.346386951966231	0.281133132382791	-1.23211002926041	0.217907985473375	0.647005682450483	3.58389219570894	0.0366695321696882	1.42598241665372	0.0257152765289621	0.979484438978478	NA	5.19193399663635	0.28486740827775	0.940154343991738	0.303000682917925	0.761889341155604	NA	4.17811956921659	0.305871511400135	1.1443481276005	0.26728886430871	0.789246759963719	0.937869001465273	47.9117373029012	3.71575647374172	0.647790699892959	5.73604479711689	9.69130384142074e-09	3.56596252063474e-08
WBGene00000013	157.510312458738	-1.33523343419227	0.35039254326626	-3.81067879397662	0.000138585738678777	0.0180983163334754	2762.87727454653	-0.758971876703962	0.194194368491692	-3.90831043453473	9.29438323800332e-05	0.00398836526974999	95.385663755372	-1.40893596469483	0.405764803640255	-3.472297133844	0.000516024851465657	0.0350331082273548	1213.12729018372	-0.0777883324393742	0.23024806399213	-0.337845761178835	0.735479422881208	0.979980601947519	680.017098438072	3.20158283144514	0.24955699048785	12.8290649169414	1.12716341053102e-37	1.55933664818546e-34	1822.6942089761	3.83948863578552	0.377134228937	10.1806952039532	2.41827465085695e-24	2.73223153946083e-23
WBGene00000015	NA	NA	NA	NA	NA	NA	2.3864866470664	0.429055079659971	1.65285941398097	0.259583529022941	0.795185042839995	NA	NA	NA	NA	NA	NA	NA	NA	NA	NA	NA	NA	NA	NA	NA	NA	NA	NA	NA	2.06380953864226	-0.115523378853641	1.54316734107705	-0.0748612128954283	0.940325137548855	0.952820972949752
WBGene00000016	99.1085800853601	0.683016176755612	0.308116028607681	2.21674990373605	0.0266401865525357	0.561032890317045	381.524933819789	0.375887110723335	0.173219269860173	2.17000747680532	0.0300062795413039	0.246766302516976	101.258297984682	0.474808729535393	0.357293916129094	1.32890236329644	0.183880184050293	0.623201849633288	82.0759047455797	0.711575573727129	0.457494251414163	1.55537598893882	0.11985654919577	0.915348190402625	76.7484514386408	-0.580019899664865	0.391071825687757	-1.4831544017389	0.138033392911586	0.459216904954959	200.46231190547	2.05385142412918	0.283373836502998	7.24785128180828	4.234351637747e-13	2.27251278937464e-12
WBGene00000017	121.082522550907	0.0381898747410733	0.320993988847053	0.118973800345121	0.90529611262426	0.978028479149174	387.657995333094	0.0434085884410817	0.15791507119679	0.274885659184404	0.783404085201885	0.953103041916367	122.139917032279	-0.0600118650567391	0.301715963407445	-0.198901855834845	0.842339517774774	0.964234059860169	139.072397120259	0.646664396844479	0.359344622651272	1.79956608804478	0.071929179822239	0.839854898200814	118.642652870052	-0.282422123967173	0.300232944290014	-0.940676662366419	0.346870582119467	0.697795962541345	247.231183872994	1.59768701684307	0.265837419817493	6.01001551226286	1.85505576237096e-09	7.3278654851765e-09
WBGene00000018	730.921501755631	-0.367959966008714	0.213972406228215	-1.71966083148245	0.0854941115718074	0.863395357268844	751.734146119706	0.0293235425132486	0.186457637728453	0.157266513029377	0.875034810546786	0.974734941370986	665.062659482202	-0.0243279529992885	0.255160960466047	-0.0953435547305273	0.924041948531192	0.984190829237894	705.355020492061	-0.437282845176808	0.346290283931684	-1.26276382984824	0.206674067127912	0.956690701589268	749.924097552534	0.1899835104691	0.224479558689662	0.846328777453401	0.397369358376787	0.7374367339251	785.042635196604	-0.228520826236281	0.267497034749323	-0.854292932444777	0.39294270219035	0.458932039789146
WBGene00000019	76.9438560264266	0.354578563583288	0.311133441501641	1.13963501278411	0.254438392122123	0.921779068583261	18.0543133130092	0.0320653650343154	0.610254283314977	0.052544268694244	0.958095022713336	NA	76.4474966616421	0.478779003550502	0.385700957270936	1.24132179224586	0.214486897401491	0.652128454502038	75.4304385761656	-0.314371567172011	0.445243347658464	-0.706066848219726	0.480146566912469	0.973833242920162	75.6979742386132	0.241973958047226	0.364035676417086	0.664698472492541	0.506243371031573	0.809102358957845	43.7122403935904	-1.99178976118376	0.452538274362964	-4.40137304184401	1.07568002068829e-05	2.77124877642293e-05
WBGene00000020	330.295417838192	-0.132247365348034	0.278929002202183	-0.474125545583007	0.635410382952229	0.930387368259803	774.866431131706	-0.0480392067381979	0.219413983247139	-0.218943232456103	0.826694268736705	0.96407842262056	344.336681127068	-0.125938290810892	0.283820683557991	-0.44372485201615	0.657241525408316	0.91639397102116	361.644866781993	-0.428870596047325	0.380099184529091	-1.12831232873771	0.25918803856777	0.960662049540463	390.693081657584	0.132740037435897	0.242521639032294	0.547332757462609	0.584150142808548	0.850848361754366	558.768499074939	1.11419922077013	0.280243297624623	3.97582825428554	7.01347291095794e-05	0.000161147028246299
WBGene00000021	NA	NA	NA	NA	NA	NA	NA	NA	NA	NA	NA	NA	1.59789803492841	0.724066485551202	2.07954529056735	0.348185004113885	0.727701249006283	NA	4.10196065930804	-1.49931061328697	1.39287580194804	-1.07641371268714	0.281742272316764	NA	3.60652836062632	2.13672194490173	1.53849528515345	1.38883879952132	0.164881773995432	NA	NA	NA	NA	NA	NA	NA
WBGene00000022	1377.73282756945	-0.118195810983985	0.265650910894132	-0.444929063432003	0.656371018599247	0.933869517126729	2578.63247431897	0.131996292557709	0.181063864760906	0.729004060153081	0.465999178886642	0.843626340232073	1601.87650822648	0.192179660572653	0.265856734241271	0.722869259344189	0.469760211301966	0.836102534572868	1237.39245580025	-0.569306729975332	0.407500282314431	-1.39707076211557	0.162392293017222	0.938638860022418	1520.32991093313	-0.123762022001029	0.238590877266334	-0.518720679596125	0.603955538669984	0.860845359101949	1937.50284670605	0.688049982503252	0.270171734336992	2.54671342356277	0.0108742693734089	0.0179680469740361
WBGene00000023	72.1501151398864	-0.698425723169252	0.332464637181051	-2.10075191482368	0.0356627494900075	0.652841184644078	7.33307237806538	0.152903828432549	0.950668135742255	0.160838280661595	0.872220774115371	NA	75.4908940123409	-0.276267299417312	0.36373875050798	-0.759521219643192	0.447540825412873	0.822511183886874	67.7933186995375	-0.207957558987747	0.393713376314589	-0.528195310340643	0.597363784008541	0.973833242920162	78.1918588901096	-0.252481712951536	0.319707436352405	-0.78972737022367	0.429687003322707	0.762260519572586	48.9977921465638	-3.74714036995138	0.490661481204872	-7.63691570153394	2.22487064364279e-14	1.31418080204977e-13
WBGene00000025	NA	NA	NA	NA	NA	NA	4.95578188763278	1.20812323015754	0.998512901741957	1.20992250380532	0.226308631145989	NA	NA	NA	NA	NA	NA	NA	1.58928300280266	-1.36662451001433	1.67608463549168	-0.815367244037424	0.414862128243816	NA	NA	NA	NA	NA	NA	NA	2.2108491846658	0.898339216139957	1.37792143299569	0.65195242241563	0.514431865375611	0.57648574098015
WBGene00000030	NA	NA	NA	NA	NA	NA	NA	NA	NA	NA	NA	NA	NA	NA	NA	NA	NA	NA	2.00727882937669	0.067000894844646	1.54774872361406	0.0432892586648018	0.96547095354091	NA	NA	NA	NA	NA	NA	NA	NA	NA	NA	NA	NA	NA
WBGene00000031	13.400558882482	-0.870748872756192	1.13368201468465	-0.768071524005258	0.442444693468479	0.921779068583261	1.66380272427643	-0.0593235499303348	1.80102633986749	-0.0329387464342689	0.97372343436202	NA	14.2384795125944	-0.480702697393725	1.15153646765731	-0.417444614994841	0.676353227303063	0.924352487712611	20.0675849412242	0.530756957398825	1.0058822385043	0.527653175572555	0.597740078197728	0.973833242920162	16.4785084706348	-0.0419220785188343	1.28610121787076	-0.0325962513185702	0.973996559257959	0.990757386590839	NA	NA	NA	NA	NA	NA
WBGene00000033	6.36842676394018	-0.17138710579657	1.26212402647735	-0.1357926021541	0.891985239514816	NA	4.05909102178861	0.445316737916081	1.36813667695866	0.325491411359581	0.744809181798009	NA	7.84576712815816	-0.336971242072756	1.48084091370499	-0.227553978927873	0.819993000785767	0.958373157989537	11.9584950800899	0.931700632566129	0.752662832941394	1.23787251314783	0.215763335693518	NA	8.52918940824277	-0.127466514137708	1.29316666898037	-0.098569285147298	0.921480258127261	0.976631527135107	NA	NA	NA	NA	NA	NA
WBGene00000034	6.62014335737001	-0.58031630775391	1.27422938381837	-0.455425306560527	0.648803292538044	NA	4.64427980360534	-0.480520436466102	1.14056849962869	-0.421299059743044	0.67353671673749	NA	13.6540969527522	-0.307739864413233	1.164239488134	-0.264326942652037	0.791528001100038	0.953254036452375	13.227412831116	-0.5868748810898	0.610444020316929	-0.961390171018643	0.336356024479999	NA	15.5733450555192	0.0290964410859234	0.899578317973142	0.0323445335493203	0.974197295130733	0.990757386590839	6.44372053440464	-0.513155209039642	1.06050740326058	-0.483877064376847	0.628473118568461	0.68463884658698
WBGene00000035	367.572330548588	-0.384954559637625	0.205263969336231	-1.87541223568103	0.060736033129622	0.776973081964904	690.244658764214	-0.138078983174503	0.124563221910954	-1.10850523177066	0.267643680930559	0.7044841808095	326.834864170682	-0.301610008225639	0.219817050274113	-1.37209560336439	0.170033677995721	0.609615758693238	312.382578569743	-0.430089244822824	0.251594950132433	-1.7094510227508	0.0873674366283973	0.866735748200186	361.883219865616	-0.0692977123990613	0.182165805466477	-0.380410100686068	0.703641017958064	0.905444891025643	567.537878761161	0.709888766328008	0.260624184104004	2.7238023545993	0.00645351141034798	0.0110576021383141
WBGene00000036	236.684415484407	-0.271656901479058	0.296449524645355	-0.916368146665249	0.359473836372618	0.921779068583261	518.784901410326	-0.0894685741217106	0.153601354424495	-0.582472559938854	0.560248419273427	0.887878094896888	249.853479605047	-0.27904524760159	0.32956770857274	-0.846700815471431	0.397161904083216	0.792274372489203	219.162567103175	-0.385828445552509	0.365952626460633	-1.05431254663782	0.291739846332421	0.970662761619388	262.964883951258	-0.2004614832579	0.340604984057377	-0.58854536087508	0.556166296241475	0.836883543080594	390.022308174843	0.998187182715476	0.297799091728787	3.35188121938448	0.00080264447947978	0.00158780097277143
WBGene00000037	53.1687885484978	-0.138949244709429	0.415565621211389	-0.334361741244107	0.738106605734647	0.944797242622578	77.3543367454776	0.346394232711953	0.323528284494602	1.07067681347574	0.28431477182569	0.720543195722934	51.6454608553152	-0.468584123051132	0.464883679728832	-1.00795993381497	0.313473697193911	0.73409481420943	53.0622545437213	-0.191531850531414	0.420077922178059	-0.45594362478833	0.648430517968637	0.973833242920162	58.3806026368707	-0.121384729511159	0.434217055599583	-0.279548506779739	0.779823918052936	0.935317295305194	60.8747747205859	0.237215665816676	0.42072929503862	0.563820177520325	0.572876518326898	0.632483828118966
WBGene00000038	8.1380391233328	0.0314434372832577	0.959575555967339	0.032768068223205	0.973859542397647	0.995238591908731	14.0048627270879	0.02524307594476	0.678670989273888	0.0371948651757866	0.970329632777243	NA	6.81655601361256	-0.396044334870981	1.29156495207104	-0.3066391157765	0.759118076924834	0.945516961741825	5.41151958282264	-0.0771040006358887	1.22917517287943	-0.0627282443846201	0.949982905910592	NA	6.70514877266096	-0.503992942569717	1.17368473929787	-0.42941083384216	0.667624270947641	0.890299795138008	10.5660658783138	0.766664505574099	0.876304068607936	0.874884110480046	0.381636965548392	0.447457465963481
WBGene00000039	410.423019202832	-0.917264559595371	1.27521054762782	-0.719304401380377	0.47195338461393	0.921779068583261	83.4217149825758	-0.497694058120466	0.374164554742315	-1.33014752950938	0.183469668130443	0.601677497565289	534.679456281159	-0.653535731059054	1.04340128524184	-0.626351280473626	0.531084557748985	0.863695930804428	682.970102592721	0.179736179273168	0.590077619574097	0.304597519565133	0.760672709404641	0.981490283249311	642.953629574115	-0.046210615772626	0.972596077439654	-0.0475126487187516	0.962104649501705	0.98805707433422	298.386400168214	-2.38089631287727	1.14056519477351	-2.08747060123122	0.0368456158383838	0.0551400745435253
WBGene00000040	2972.56620045352	-0.31941474497013	0.183961069796407	-1.73631706601637	0.0825077872931951	0.853834093327967	5186.27211001585	-0.188617415767796	0.0831928527439432	-2.26723101260076	0.023376117259028	0.214794679781426	2900.80303202464	-0.185008623753348	0.20672327056175	-0.894957898308231	0.370809594448783	0.777160353787341	3210.73237163229	-0.828035223284791	0.368369349821162	-2.24783963075862	0.0245864177829355	0.62277376238399	3616.36676463069	0.340894217790094	0.284885165842593	1.19660220560044	0.231461640391974	0.586672484910293	4393.90754055802	0.664132397971418	0.227262434209751	2.92231490118802	0.00347440066526463	0.00622248025602148
WBGene00000041	17063.0214797687	0.15179769851395	0.187013468726173	0.811693935992456	0.416967274778756	0.921779068583261	21518.5991336051	-0.00882714804604137	0.137067853360435	-0.0643998416085895	0.948651856144779	0.989116294238515	17168.1769495915	0.309134739589675	0.170225806354541	1.81602746498859	0.0693661591610634	0.497987385325599	17754.2392264894	-0.361600124001956	0.357824811421129	-1.01055072890511	0.312231507997666	0.973833242920162	18042.1959486639	0.260766286574902	0.146378283780952	1.78145473385333	0.0748381934823836	0.335056324164253	18828.0514844887	0.332901631535051	0.239791946500929	1.38829362867598	0.165047651537314	0.214060034914826
WBGene00000042	13.6021973578843	-0.104146517480577	0.736823739305017	-0.141345225357165	0.887597223549816	0.97401811234105	30.3771792848165	-0.0613437307886425	0.433733741811899	-0.141431769943427	0.887528857727728	0.977738741625308	20.7537719231977	-0.0279524441160509	0.620161932441654	-0.0450728151049173	0.964049269797358	0.993097377205541	21.7512938137946	0.387654734908204	0.554748374497174	0.698793818475945	0.484680892206439	0.973833242920162	20.2543759396021	-0.231209132788019	0.591915227984792	-0.390611901598111	0.69608412701998	0.901917856792461	21.9153389526006	1.11384312337035	0.59142742994207	1.88331326377515	0.0596579269653436	0.0858859604060125
WBGene00000043	9.34683013984903	-0.812919576135339	0.795858723980718	-1.02143703604741	0.307047425898326	0.921779068583261	21.5745518439142	-0.154319920763956	0.478568601589291	-0.322461440745321	0.747103144739105	NA	9.77378755488243	-0.216980864256239	0.857624145667575	-0.253002280022492	0.800266451303542	0.956476287524324	14.7796877585363	-0.102751449397744	0.613036042275902	-0.167610780299766	0.866889489734714	0.989891216698216	13.0008519214288	0.474236881930473	0.690776793698789	0.686526945109367	0.492380878819511	0.80082443120238	17.1818299697051	0.860001293686949	0.549365548044029	1.5654445327868	0.117478713481033	0.157923380848273
WBGene00000044	31.9353500086765	-0.134358462082168	0.453150887830679	-0.296498287193848	0.766849574817924	0.950644528279661	49.7425279699795	0.191704374974531	0.34227331921556	0.560091494755973	0.575417031494498	0.893306049502746	36.1017171050431	-0.315005309201392	0.494272147702753	-0.637311470341702	0.523921980967673	0.862152649803072	39.2456275098389	0.0105499456201849	0.416901651293386	0.0253055980648074	0.979811208752324	0.998192835809117	39.8427216557189	-0.086300215378178	0.436967897358557	-0.197497838856944	0.843437972477866	0.95399374428174	39.4724736452262	0.419641364053841	0.413861270054426	1.01396625975331	0.310598852291403	0.37346495899111
WBGene00000045	7.61014645536289	0.229320866517733	0.953347322228263	0.240542833834934	0.809909461208962	NA	12.1447847884757	-0.288909003451385	0.662118431026083	-0.436340373433894	0.662589793426526	NA	5.77282011983152	-0.69810719396292	1.13755745849018	-0.61368961079951	0.539420454947317	0.867185559649141	7.1054485026517	-0.648656493455844	0.892234705947791	-0.727002087154633	0.467224677171884	NA	7.86145567808626	0.251252924207254	0.891198673851806	0.281926950273979	0.77799952405889	0.934406648777699	9.96838151648732	0.870565560757446	0.744461659652156	1.16938938287864	0.24224678549321	0.300806124756954
WBGene00000046	14.5938180640161	0.287228725924561	0.676238177780809	0.424744912905022	0.671022639162885	0.934265599219426	33.6833653281531	0.437902627494397	0.413177901222676	1.05984038884596	0.2892172188516	0.722622933775934	16.8007314988189	-0.315617395172083	0.657113708285438	-0.480308645509164	0.63100794225556	0.907082082814307	16.538376251946	0.702583492316871	0.654054759984638	1.07419674207917	0.28273451226893	0.970662761619388	15.7620825310041	-0.620663958325018	0.624156527202125	-0.994404338134919	0.320026056984464	0.675922719083852	20.365986890994	1.07020710196752	0.579614789713304	1.84641096286877	0.0648325566221449	0.0924290289229025
WBGene00000047	52.7568331094652	0.140537873091548	0.434083995708314	0.323757324575458	0.746121767448334	0.945865846538315	78.9339791438749	0.607828570121952	0.321866884393936	1.88844705557849	0.0589659592678572	0.358137132322617	47.1576145397713	-0.443320876162989	0.538409958399547	-0.823389072298708	0.410286775300383	0.802302842375232	50.3158816113506	-0.116240089433084	0.525327846550541	-0.221271516818214	0.824881026606077	0.986756042147915	53.4192384966677	-0.0958821406639363	0.51586244704353	-0.185867649823026	0.852548551805139	0.956553021662416	55.392655952877	0.288024367913848	0.428545269077771	0.672097882526333	0.501521384458113	0.564099467806207
WBGene00000048	18.9876117117579	-0.34905135625646	0.615796549335961	-0.566829022723263	0.570830350296233	0.925019639196844	17.1714270261828	0.232196409102387	0.551183705878953	0.421268638070699	0.673558928541664	NA	22.804004258254	0.0198083502714638	0.60486342047504	0.0327484678374284	0.97387517285404	0.994761369975431	24.6031306433097	0.356647807638152	0.470675791247096	0.757735609671326	0.4486092766233	0.973833242920162	22.4908651699112	-0.159458268120458	0.54604628714618	-0.292023353832952	0.77026876806363	0.932285784384975	18.3924471851141	-0.470124739514834	0.568124644779757	-0.827502809171544	0.40795213051736	0.473988708900579
WBGene00000049	13.9581888509796	-0.385296136142525	0.639748832463326	-0.602261569839772	0.547000037503701	0.923770935598822	34.3598695398901	-0.744727995745012	0.425388423572454	-1.75070113448484	0.0799974039230149	0.415670200944298	15.1643089149697	-0.242223958868889	0.694904424751172	-0.348571616817123	0.727410939289096	0.936051786160763	8.51225124975155	-0.421191822729422	0.796614187892082	-0.528727493347735	0.596994502096836	NA	13.2426002175087	-0.827674690593372	0.696728580941818	-1.18794421993504	0.234855386474296	0.590279306924863	29.0322770922388	1.37606944833944	0.465637061320611	2.95524038493997	0.00312425517863236	0.00563549725718693
WBGene00000050	63.434593756698	0.280243772411155	0.322462767709459	0.86907327131688	0.38480705525533	0.921779068583261	76.9164334236094	0.324037654207276	0.263408934789211	1.23016956302785	0.21863361506386	0.647940260193954	71.6550932027883	0.0452692801249843	0.384709020578153	0.117671480790734	0.906327964784474	0.979986279812391	56.7982736065977	0.425702859815537	0.419321770751953	1.01521764312915	0.31000209221274	0.973833242920162	61.1107381363374	-0.636470478254032	0.375722126424196	-1.69399253728125	0.0902667011436854	0.370301782152919	62.9148900700848	0.178346690432567	0.35274619692558	0.50559493479158	0.613141038138768	0.67071582696412
WBGene00000051	91.8523365018531	0.00201931484958271	0.295558577779682	0.00683219842493614	0.994548736770295	0.998608947983891	165.421103025752	0.390237333469177	0.257837527219962	1.5135009153895	0.13015246881022	0.523932210117976	96.5937792389884	0.203533184142024	0.343486623490072	0.59255053973858	0.553481988122815	0.874603185516861	79.0680231734735	0.533992775740452	0.372524006659855	1.43344527116082	0.151730628687008	0.936564459410046	79.4641730760529	-0.583048570532266	0.330596897310267	-1.76362384304252	0.0777953307140706	0.34302265210738	116.329075888016	0.574554224059919	0.307961014559164	1.86567194189295	0.0620872775395018	0.0889761050020979
WBGene00000053	15.1897365674754	0.438290990855254	0.647835501234656	0.67654673141554	0.49869358651453	0.921779068583261	10.7456488051978	0.658920074696923	0.679284450513621	0.970020842076836	0.332036103388309	NA	15.3579645156794	-0.82501258479051	0.77279065177815	-1.06757578251264	0.285711912550916	0.713802081446224	16.8083433770692	0.444737949319268	0.636164287234223	0.699092920246753	0.484493962692548	0.973833242920162	16.7987506343667	-0.4696209018454	0.6683713478607	-0.702634700527703	0.48228343149833	0.795547222406973	10.5416837113587	-0.691263061489892	0.721494239206761	-0.958099211228483	0.338012733186786	0.402471187882921
WBGene00000054	87.088474604524	0.0480943790794808	0.305890135753902	0.157227623443778	0.875065458682007	0.970823085763401	298.627384304628	-0.375747713612354	0.173110668778602	-2.17056358376682	0.0299641773534982	0.246754609328807	89.8851258062087	-0.147881788793837	0.315706151683228	-0.46841592412877	0.639487182533252	0.909047855490147	62.2492510054915	0.0722745324934802	0.350529214710505	0.206186901006726	0.836644919499969	0.987379975714461	79.0691121318569	-0.711535906607967	0.312800883143317	-2.27472473689264	0.0229224476003487	0.165622068244945	209.284074996361	1.89419217741531	0.311021608809264	6.09022692882068	1.12750749938765e-09	4.53733541106101e-09
WBGene00000055	114.378522451385	-0.11675579544249	0.287864392488056	-0.405593044813053	0.685041640103231	0.935349473601959	309.254201833362	-0.253552192197989	0.156161664020526	-1.62365196214009	0.104450108814315	0.471801852059219	113.94408768212	-0.455174790296483	0.309589827142095	-1.4702511206467	0.141493753993472	0.579546726621698	91.9656832760867	-0.106388439315094	0.307188737058166	-0.346329231774373	0.729095302565884	0.979980601947519	114.047819649959	-0.510326879270414	0.264538400800824	-1.92912211507111	0.0537157041410023	0.275912736659045	224.183137467684	1.43292275464128	0.284586808362711	5.03509900154963	4.77601930954732e-07	1.452932713616e-06
WBGene00000056	69.4848555898837	-0.364685251607643	0.344967800714678	-1.05715736614291	0.290439773666671	0.921779068583261	71.7585732739423	0.155376570681296	0.269103508041883	0.577385898132228	0.5636787982993	0.889412380864338	62.4458312819721	-0.483278478114669	0.359752867284664	-1.34336240809517	0.179154653089569	0.618331432452378	60.004289942991	-0.0342104230288508	0.344294040985714	-0.0993639707817955	0.920849288307156	0.994416257469632	66.7996483810547	-0.30726443968071	0.319174873642811	-0.962683672977874	0.335706292695292	0.689077929132511	74.2103136356083	-0.3038167976604	0.379277701402084	-0.80104049496523	0.423108202904623	0.489274414782171
WBGene00000057	117.763248210657	-0.0419559450924016	0.321693552818971	-0.130422088738632	0.896232491560039	0.976715373897902	142.979053997156	-0.257746008960405	0.225254688699395	-1.14424259245662	0.252523043787338	0.689723039710122	118.953609224244	-0.576776723939764	0.29780955927764	-1.93673005439711	0.0527783499174616	0.456961688323405	113.746479799332	-0.105493581097823	0.294193509922909	-0.358585684386669	0.719905057725813	0.979980601947519	129.979034698191	-0.310171131515571	0.277613624865735	-1.11727632844239	0.263876193503235	0.619303154357873	138.472937000124	0.280755449761772	0.367683714447684	0.763578692038371	0.445118351227388	0.510150193746402
WBGene00000058	34.96650341905	-0.627690179470195	0.444893639142308	-1.41087694730878	0.158280900586928	0.921779068583261	68.9724638937276	-0.14305351719686	0.286512904166297	-0.499291707691565	0.617573896058429	0.906055352744444	42.5128965041938	-0.463997939312989	0.433013890212243	-1.07155439998832	0.283920224194585	0.713585255532689	65.6622918083687	0.0751721554614767	0.337048295887652	0.223030813027857	0.823511525108954	0.986756042147915	56.5559845530778	0.331900748953838	0.36542013413045	0.908271652145348	0.363734715822599	0.711912627755131	56.8201093892472	0.712983246017065	0.38278063922453	1.86264187097208	0.0625126692485381	0.0894910725084323
WBGene00000059	36.3586236132059	-0.215429076544221	0.467613629586535	-0.460698882397214	0.645014656954785	0.933001498988606	39.4607039899782	0.53025057815431	0.429889509433097	1.233457822345	0.217405003483293	0.646912846767962	26.1786497186176	-0.29273091943745	0.540818739363717	-0.541273624841205	0.588318997096427	0.888831012692373	38.5797729240134	0.0742252478882917	0.411824006623802	0.180235359509034	0.856967800079461	0.989673568718926	33.2884972274831	0.322626871096839	0.460340448775394	0.700844064333465	0.483400335386306	0.796202893912895	35.1856166809782	-0.322504882959292	0.46942467551639	-0.687021581480609	0.492069128662978	0.555311739637986
WBGene00000060	26.7693596657397	-0.413428692061683	0.517349537514923	-0.799128368892681	0.424215981553966	0.921779068583261	35.6281032936615	0.39198699518454	0.455141401339558	0.861242229405753	0.389104646138258	0.792926523668222	26.0273419587164	-0.431317054778675	0.534649815343505	-0.806728146911563	0.419823124005832	0.808364490171199	32.9190491205638	0.0325571426530916	0.469591684107237	0.0693307478708604	0.944726351353659	0.995781359768602	31.2743268452918	0.0786730855783876	0.500073337657046	0.157323095742293	0.874990219132642	0.963754818724853	30.4169400300304	-0.0476860437620096	0.477056902785101	-0.0999588172471966	0.920377020710532	0.935946010206992
WBGene00000061	8.00084167695966	0.317237770927004	0.878815280801394	0.36098344880589	0.718111819979298	NA	20.9893573600233	0.649380599107853	0.546664343797388	1.1878963873827	0.234874233172601	NA	11.4916011430363	-0.109008619939605	0.899141115437361	-0.12123638666727	0.903503804274937	0.979986279812391	8.61791775401094	0.919579764119916	0.82657889690757	1.11251299490017	0.265917646016686	NA	9.12953425391868	-1.06450612071274	0.884226387419557	-1.20388413630054	0.228634364066134	0.583453541284877	11.4306348535796	1.16468841917774	0.743412968741671	1.56667756435449	0.117190077520881	0.157619580440806
WBGene00000062	21.1698799896261	-0.243470850183717	0.633966460688146	-0.384043739347722	0.700946029286767	0.937484745863292	21.5937032914447	0.220147554963835	0.506897070112695	0.43430425611829	0.66406751358428	NA	24.9646657287927	-0.3963462880973	0.601855299996197	-0.65854082883345	0.510190670473416	0.854904746002878	38.7740295703829	0.654125911182261	0.496008911548525	1.31877854601463	0.187243158653493	0.953810066955414	29.3684441077586	0.0419048122190455	0.588817067377749	0.0711677947883972	0.943264212439142	0.983634858614448	20.8193549304413	-0.219079738069798	0.608525870177607	-0.360017131245145	0.718834322495037	0.766020192173004
WBGene00000063	3111.08222697889	0.227651321560719	0.209809910881745	1.08503607195672	0.27790567919236	0.921779068583261	3457.66472917207	0.360604328092733	0.135971772347973	2.65205286263307	0.00800040151221271	0.107261493600505	3054.7892737454	0.271572959010646	0.26026657909695	1.0434415358012	0.296743844901825	0.721762723952757	3350.62634411564	-0.126136864419831	0.30075616944271	-0.419399092140179	0.674924487491464	0.975709404131686	3197.94147507179	0.222728006937285	0.234765161606548	0.948726827324419	0.342759565927853	0.693921143374901	2930.75083713828	0.0185631356756725	0.244185892979144	0.07602050818414	0.939402782237351	0.9521054494694
WBGene00000064	18721.526125284	0.19378223063526	0.209821342262691	0.923558245055214	0.355716361965811	0.921779068583261	4052.00558550488	0.406011504289629	0.153293989753867	2.6485807104475	0.00808305458864777	0.108139784401252	18217.0280987846	0.371758625655759	0.197107290407061	1.88607242729588	0.0592851953105983	0.4764670499547	17423.5583767011	-0.00946522679121705	0.378842377178701	-0.0249846040501226	0.980067243964383	0.998192835809117	17144.2483655047	0.0129267956272167	0.17811685036699	0.0725748046890704	0.942144476780629	0.983543966284257	10690.859991245	-2.4072976853776	0.258288180812923	-9.32020070682676	1.16120431773779e-20	1.02729547225683e-19
WBGene00000065	5438.63015908639	0.155270293654288	0.174950024978478	0.887512269137367	0.374803163606227	0.921779068583261	7651.44152039503	0.0456966952450131	0.150520379080141	0.303591417482964	0.761439191014008	0.948441995592967	5627.90588100758	0.245978119538527	0.216926117700674	1.13392579070603	0.256825677700585	0.690414148163833	5273.02527868701	-0.240807864996481	0.289103665801023	-0.832946425391293	0.404874944980705	0.973833242920162	5555.12333723785	0.0370523898153589	0.184325380876897	0.201016211869946	0.840685897563452	0.952838573458789	6305.68243759062	0.475304333525304	0.238430418012162	1.99347187950264	0.0462097998001556	0.0679528647253248
WBGene00000066	16507.4964136293	0.00481458813937917	0.163105208351545	0.0295182979626386	0.976451225636009	0.995818295557055	38463.3783477561	-0.035278374662779	0.144046137347772	-0.244910244122729	0.806525929544934	0.959145748009336	15849.425106671	0.0992292190772938	0.22338798558542	0.444201234982489	0.656897099454353	0.91639397102116	16350.3518994195	-0.380897760390796	0.385409185341679	-0.988294453992105	0.32300846078291	0.973833242920162	17174.5348763679	0.175138460305114	0.204331083364995	0.85713077727027	0.391372613563386	0.733549806609636	27450.4636969036	1.16286107221915	0.238823452210137	4.86912429017215	1.12093889647212e-06	3.26135079657414e-06
WBGene00000067	9326.2589321941	0.0502861943970272	0.220996038106878	0.227543420360811	0.820001209998406	0.960828773819959	16669.403779588	0.00463655834471328	0.171986734980993	0.0269588136854025	0.978492583999231	0.993538115438274	9800.96952376944	0.154578618392792	0.263307434857271	0.587065148679084	0.557159952977464	0.875998229558876	7923.2792807982	-0.475730613030955	0.317162315135476	-1.49995945397153	0.13362490570535	0.930105450386944	9440.96042918634	-0.113752412047462	0.29252132108725	-0.388868789545545	0.697373210935583	0.902516065102456	12761.3827711891	0.79138902603074	0.247004774356918	3.20394222375311	0.00135559677333143	0.00258834488514469
WBGene00000068	354.72341856459	-0.202430717993339	0.230974175125047	-0.876421434923384	0.380800969785146	0.921779068583261	834.548572655427	0.0492352061131501	0.130168546499983	0.37824195965157	0.705250857475412	0.934960835103937	322.263780826821	0.0318425690166174	0.290820205982697	0.109492285479338	0.912812040277963	0.981580914458925	326.03224596366	-0.393500274724034	0.326487224383396	-1.20525473995866	0.228104976149361	0.959873858178985	349.699235957845	0.125354322225922	0.298398755382466	0.420089963395631	0.674419734397533	0.892807864830766	593.68373984373	1.05314162080429	0.263983554074945	3.98942132775932	6.62346821902793e-05	0.000152663922022976
WBGene00000069	46.7570018639818	-0.115596760569679	0.399980156296508	-0.289006238809474	0.772576603307291	0.951316442601762	84.4245498569735	0.518543407430722	0.262022101928735	1.97900636478275	0.04781528966456	0.318331237154664	43.4174274151451	-0.137729722487833	0.460653304907912	-0.298987809314353	0.764949347113928	0.94721102601965	44.4638447157775	-0.432582040113988	0.430485718103329	-1.00486966680311	0.314959612241455	0.973833242920162	48.7695952980214	0.0965053794142653	0.405263956709541	0.238129687618463	0.811780509534875	0.943498586583898	58.273602361808	0.457590807689535	0.370493236689917	1.23508545467056	0.216798702131213	0.272705301673869
WBGene00000070	366.925474171082	0.0943838082397219	0.279157551951583	0.338102292343113	0.735286103126346	0.944797242622578	765.430948852377	0.105875203643035	0.154138769206208	0.686882373514959	0.492156855346131	0.858774420842296	399.975782167294	0.00689685999985179	0.303042819738294	0.0227586979483885	0.981842753746032	0.99678257921131	337.154117822154	-0.0610357429514365	0.313346599251432	-0.19478667742764	0.84555995239269	0.989122023602714	378.446402337186	-0.300289156787457	0.26750054030411	-1.12257401964897	0.261618454545814	0.616658805042604	536.909209849887	1.00355516907255	0.292937186095146	3.42583740374496	0.00061290716673458	0.00123365864871019
WBGene00000071	376.45401534995	-0.0303089585047466	0.192095084032495	-0.157781021088596	0.87462935429229	0.970823085763401	1058.44135932543	-0.0762198911614531	0.147145107850059	-0.517991337089652	0.604464313533674	0.902313212909518	379.74258205357	-0.141136732281537	0.187243959613017	-0.753758532842545	0.45099422774762	0.82473910994536	441.364488817425	-0.261012802382966	0.240266624475243	-1.08634648259213	0.277325729295787	0.969614665135452	443.690278615113	0.195638192216605	0.158272273476132	1.2360863208685	0.216426478985578	0.569939082747395	725.29607184023	1.42455331950643	0.26905744972979	5.2946064899414	1.19272968706483e-07	3.88331621219224e-07
WBGene00000072	280.142114758458	-0.257427720396609	0.245511651406026	-1.04853565573096	0.294391883550895	0.921779068583261	725.743194376154	0.012846082994179	0.134330080433422	0.095630725096944	0.923813861927439	0.985557658558212	316.105775454776	-0.25807525972086	0.254746966256074	-1.0130650955876	0.311029069010122	0.732453820052895	352.835495008829	-0.326205849805339	0.277985061725771	-1.17346539335677	0.240609226804584	0.960662049540463	370.514467343498	0.125361778490554	0.211249394526629	0.593430238091172	0.552893257405234	0.83567792466585	507.737426390627	1.17246793969945	0.244264017690764	4.80000268063951	1.58663506645811e-06	4.5134027875635e-06
WBGene00000073	654.952421757755	0.0544355088445833	0.176083676241398	0.309145685770192	0.757210707883212	0.949295592237921	1090.08231319776	0.0809075352007462	0.119509097583842	0.676998963564136	0.498406611960401	0.860610930317549	631.718900778397	-0.187929009718598	0.190727847680655	-0.985325488668321	0.324464216551365	0.741944341441128	958.698257898027	-0.249059601284134	0.19460657977184	-1.27981079353091	0.200611686909736	0.953810066955414	861.467528333292	0.556681984690106	0.16565684478303	3.36045265995029	0.000778148649574209	0.0137426018421079	849.403525604631	0.637197664623554	0.253227157769133	2.51630855962332	0.0118591307356617	0.0194911569261869
WBGene00000074	872.997253986036	-0.273912500142246	0.192716303342472	-1.42132500152559	0.155222298439968	0.921779068583261	604.377250579144	-0.11570643817753	0.21878418296509	-0.52886107491597	0.596901826124708	0.90024119257209	914.356642437854	-0.0923725571840715	0.213930852984574	-0.431786981145409	0.665896242484364	0.920304280126381	800.826097995858	-0.243980609787457	0.374154534922853	-0.652085133320015	0.514346254055837	0.973833242920162	918.742192095131	-0.198701125678898	0.191449735043299	-1.03787621139282	0.299327689867379	0.657736212268803	798.279048010456	-0.692967988920051	0.284083353129832	-2.43931219934366	0.0147152490992807	0.0237858490992686
WBGene00000075	596.733420706387	-0.326592244229251	0.221345045274901	-1.47548929240154	0.140081044909265	0.921779068583261	323.69944519858	-0.0364945386695491	0.181504032579196	-0.201067371071358	0.840645895057008	0.965812641110938	576.091909557024	-0.164988872989692	0.241556223197145	-0.683024725283263	0.494591218946242	0.84913136502933	520.665555439913	-0.261331738999326	0.291938383919677	-0.895160600297178	0.370701243012613	0.973833242920162	594.604984171302	-0.172939966550428	0.211232158216555	-0.818719876796079	0.412946253435785	0.749952413973495	500.63524527425	-1.09776402264666	0.2651987289037	-4.13940152422555	3.48213031609492e-05	8.35275001875199e-05
WBGene00000079	1752.70045193688	0.05698310976893	0.203935160859147	0.279417779302348	0.77992422832109	0.953312502057013	573.593843066972	-0.0558765911366157	0.146736151858264	-0.380796350653846	0.703354367379093	0.934701949473525	1663.82960690631	0.233383459893992	0.185628438908037	1.25726134027132	0.208659018014583	0.646483774989536	1655.25513963087	-0.339017591197628	0.349432429888377	-0.970194985353603	0.331949309834396	0.973833242920162	1724.7178733718	0.160939992803677	0.154891521456472	1.03904972519045	0.298781610811368	0.657137456422829	1168.7436256356	-1.63500388523149	0.24718983518205	-6.61436536833056	3.73149079783987e-11	1.71744130946307e-10
WBGene00000080	6718.43804129585	0.189309823492553	0.170888860002268	1.10779499313203	0.267950362918436	0.921779068583261	483.84836279049	-0.00710440374544867	0.200628173200839	-0.0354107981551364	0.971752174430329	0.992910169551083	6039.82961545462	0.17045972843285	0.158997473803385	1.07209079713832	0.283679251977284	0.713585255532689	5300.14513536573	-0.0917671506448215	0.260907245817624	-0.351723273752878	0.72504580454777	0.979980601947519	5710.74631515904	-0.164485656842104	0.156578093419998	-1.0505023611502	0.293487205952919	0.651535317735278	3505.38314828247	-3.78000396228086	0.307777054504394	-12.2816301831457	1.13684172715847e-34	3.11420376083505e-33
WBGene00000081	2173.86472264787	0.0393123229238534	0.201750295414807	0.19485633388058	0.845505419378584	0.966310813322087	5973.85022103095	-0.0257589774000918	0.106432193354398	-0.24202242374466	0.808762788021629	0.959702681465091	2135.76512758469	-0.00253901206720514	0.157231079356738	-0.0161482836446377	0.987116093748647	0.998249746335679	1962.34725207296	-0.452557741487951	0.339619492778874	-1.33254348207454	0.182681663027417	0.951617598620783	2236.2771122232	-0.00688150648378307	0.274440373834232	-0.0250746870354419	0.9799953906522	0.993084677016373	4045.38749196726	1.40288222545771	0.264164378621202	5.31064117266686	1.09240226197732e-07	3.57367211566426e-07
WBGene00000082	48.9601974830793	-0.665117629445879	0.527964765858158	-1.25977654657464	0.207749982699314	0.921779068583261	54.2804737372705	0.0688504062859266	0.351208749941722	0.196038413898718	0.844580099357617	0.967334967272915	66.3450146594278	0.430374271836109	0.721611992957746	0.596406761578461	0.550903524517175	0.874603185516861	55.6326518656682	-1.03663298134087	0.614351964231692	-1.68736008297342	0.0915341343762646	0.870305866052551	67.3073931557265	0.282637466334441	0.755485898913493	0.374113490061056	0.708319882643769	0.907650839960994	55.1563288873638	-0.178763840851384	0.518031206358163	-0.345083150700748	0.730031860113256	0.775513007902714
WBGene00000083	1407.88348927497	0.041676970542578	0.201748887832104	0.20657844011146	0.836339099365675	0.964167497956351	3234.20685429449	0.234413584724526	0.193166317122871	1.21353240159059	0.224926334088993	0.654892705049023	1404.0543098102	0.123390002265086	0.223903842674485	0.551084790645923	0.581575551067878	0.886537554998145	1208.49529356579	-0.200986934580123	0.313132983201659	-0.641858077437616	0.520965336325678	0.973833242920162	1346.83776929178	-0.155836815117492	0.219829482673216	-0.708898611880687	0.478387396584903	0.792190440968177	2152.61501362147	1.02670354892378	0.259310430039566	3.9593607891789	7.51506346181801e-05	0.000171731094728156
WBGene00000084	533.249044251045	0.0459663110334588	0.235864247931302	0.194884606024933	0.845483285743109	0.966310813322087	891.956827665092	-0.0497894225115046	0.159051298114295	-0.313040026090989	0.754250252821978	0.946782735079679	440.413961107314	-0.074479469604561	0.192664193215858	-0.386576604408871	0.699069680877228	0.929913456934718	653.873803034124	-0.317503121886491	0.308848641459729	-1.02802175326354	0.303939595187092	0.971641825588052	592.600517953657	0.598163187406951	0.215729543973503	2.77274580193996	0.00555855222947769	0.0620979310643062	716.735568795442	0.678387493505276	0.329209548838865	2.06065557909233	0.0393359103199536	0.0585880876353512
WBGene00000085	33.3378477091998	-0.248511906858814	0.425521065906245	-0.584017870724097	0.559208288824739	0.924366156812304	89.9274537940688	-0.0322111944306296	0.256138859964654	-0.125756765041722	0.899924466485409	0.981273792515908	33.4247751987667	-0.582857425007788	0.51615315255305	-1.1292334884032	0.258799350204551	0.692353118184625	30.6625293833015	-0.0725494727759428	0.521355308274167	-0.139155527189513	0.889327250659666	0.991465226670942	35.8300231865265	-0.379072151209807	0.455637968882973	-0.831959092740071	0.405432035005984	0.743952808068041	62.8033893428799	1.26013373181319	0.356692326112344	3.53283106913912	0.000411135091441134	0.000848375527254468
WBGene00000086	300.787399059692	-0.400905719791146	0.220948054437757	-1.81447952013574	0.0696039329331351	0.814232618998415	697.359358408567	-0.313611686129854	0.166912630473504	-1.87889727242444	0.0602585213611575	0.362182708667157	302.669159585416	-0.19594092416333	0.250407427614628	-0.782488467014958	0.433927560573887	0.816119597802556	301.450664020877	-0.286060022791806	0.333386095144529	-0.858044252468878	0.390868028370799	0.973833242920162	330.063439194265	-0.0331039155400042	0.224738807540302	-0.147299506935702	0.882895621642368	0.966908889706868	550.400924857098	1.10172927916921	0.25734249335958	4.28117900307192	1.85905739544423e-05	4.63356968492355e-05
WBGene00000088	655.40243520648	0.253845167707615	0.200451968883941	1.26636405280004	0.205382774485975	0.921779068583261	1812.24052886421	0.0735110523765898	0.149189275596423	0.492736841054495	0.622198542806023	0.90744279196128	670.2127666685	0.434774049826826	0.210208003002551	2.06830398280102	0.0386114474908102	0.420299996983299	554.768533268093	-0.0892734741064405	0.242328145531755	-0.368399113980518	0.712575658019691	0.979980601947519	589.579115669292	-0.128294260642511	0.205233658687652	-0.625113158645011	0.531896792222692	0.824003233266976	1166.7045379274	1.47915840415883	0.252912391101451	5.84850112608949	4.96022284532162e-09	1.8862125474416e-08
WBGene00000089	162.108278144871	-0.4825686886493	0.235488793201938	-2.04922146012903	0.0404404645264495	0.679703798424619	391.79569946081	-0.109917432583957	0.149443744080335	-0.735510430766974	0.462028689795481	0.843626340232073	150.893016641411	-0.454865139217586	0.272890799807432	-1.66683940806567	0.0955463418523401	0.536206668013345	172.348802568672	-0.215770091187082	0.28821856314793	-0.748633567631579	0.454078094209537	0.973833242920162	179.938178794779	0.0422244165515783	0.23674828648488	0.17835151915355	0.858446920900026	0.958599238906093	295.329011933331	1.02488950770415	0.262549970211265	3.90359788226009	9.47731953823536e-05	0.000213770657377997
WBGene00000090	3326.17633824246	0.222369523678225	0.208750316700694	1.06524161109206	0.286766607840684	0.921779068583261	295.036658277102	0.0263989839381287	0.164563094525258	0.160418616423604	0.872551325740157	0.974459727626236	3533.63229354905	0.329492587409643	0.179545529437942	1.83514782262249	0.0664837897428401	0.492432665442108	3259.51823487859	-0.204353125460125	0.360467878590811	-0.566910777900682	0.570774801211175	0.973833242920162	3397.90675617768	0.0336307363934527	0.16338515329406	0.205837162774052	0.836918111032035	0.95176803399114	1727.55763375021	-3.46975005538402	0.263966639971523	-13.1446536416812	1.8263990349962e-39	8.35589418244756e-38
WBGene00000092	743.167310500585	-0.292928770450344	0.180960335246897	-1.61874573259759	0.10550198263201	0.900498643285723	849.218166064771	-0.155697429395019	0.116924649452484	-1.33160484229881	0.182990072904857	0.601099413966278	736.111634648268	-0.324626243754182	0.174257703066813	-1.86290900224776	0.0624750700513847	0.483114531410438	727.973533113027	-0.28584553382899	0.28865822599091	-0.990255977801207	0.322049017865819	0.973833242920162	813.614642814422	-0.0909456325270823	0.155397614460906	-0.58524471461537	0.558383182760709	0.837675692843894	860.538288574331	0.0408192849190667	0.25474324724452	0.16023696549603	0.872694411334178	0.89562660148227
WBGene00000093	1620.57397887654	0.0965891388321741	0.199797027773449	0.483436314887011	0.628785968432617	0.929141143711905	258.12652268068	-0.15161569947866	0.181882887069156	-0.833589690167017	0.404512237295352	0.804923792711946	1424.93225005843	0.00605182805291365	0.217877240802529	0.0277763204207211	0.977840552241233	0.995469517356255	1486.48848935376	0.496391733697999	0.277088491105624	1.7914556166419	0.0732202108231178	0.839854898200814	1354.93186896618	-0.299646727527099	0.205413452106171	-1.45874929053927	0.144634124202069	0.471763348170208	948.371014292319	-2.61654841570282	0.290968117038914	-8.99256056756515	2.41536332896814e-19	1.96056265790068e-18
WBGene00000094	2608.91726554506	0.229306849320123	0.213458122856753	1.07424747417087	0.282711779879347	0.921779068583261	234.574638518271	0.200996977407836	0.177463480914114	1.13261036227004	0.257377915141098	0.69485978545262	2282.10622730893	0.169533376114462	0.159498150555913	1.06291750420662	0.287819364227217	0.714349529284609	1700.43253283221	-0.125310553139503	0.279629914120511	-0.448129999015408	0.654059378825838	0.973833242920162	2014.26643502585	-0.384657062111077	0.15724488313938	-2.44622943800417	0.0144359101698588	0.122270686086646	1357.89171656911	-3.55357702035428	0.291002584134091	-12.2114964405843	2.69879183781812e-34	7.07388682013814e-33
WBGene00000095	763.654865866872	-0.146583833970404	0.175352675654698	-0.835937252871208	0.403190203646834	0.921779068583261	790.858682268195	-0.107741788558318	0.138591722411215	-0.777404210611057	0.436920329033747	0.828621690415046	735.775841075191	-0.248443823831832	0.166553290626029	-1.49167766603709	0.135783666780457	0.572669214330542	723.433004614149	-0.178244537560373	0.223613419893391	-0.797110198687327	0.425387033743689	0.973833242920162	790.00875619722	-0.122853047654834	0.144967457774695	-0.847452590675688	0.396742901737192	0.736725829053592	814.623401784267	-0.05560842797036	0.249492686910107	-0.222886003830629	0.8236242297291	0.855434706200152
WBGene00000096	53.4393036892615	0.0148019834581206	0.36461597557095	0.04059609136693	0.96761790022709	0.992565646306999	19.1618016886289	0.275962639535224	0.527767360405542	0.522886901007238	0.601052960648846	NA	54.0036902326253	-0.567726317224838	0.423249166763277	-1.34135247463432	0.179806040084989	0.618767828918528	52.3284936663846	0.316213036130295	0.365340133300459	0.865530521581758	0.386747671190297	0.973833242920162	55.4862341058661	-0.505099467089121	0.370141799784203	-1.3646107177941	0.172375434352459	0.511631022979506	35.3417024559363	-1.67517883955172	0.449977907402624	-3.72280241317009	0.00019702370573206	0.000425604065828366
WBGene00000097	2840.4640210018	0.246912534868937	0.202465520078756	1.21952881050014	0.222643547731011	0.921779068583261	2537.85282131354	0.589110187854459	0.191032241058942	3.08382597926332	0.00204357092758257	0.0407938145923761	2381.48470181633	-0.0754289495195034	0.149096422928673	-0.505907170929164	0.612921818020042	0.898855217539766	2063.41595682571	-0.0270952314661294	0.202387590991659	-0.133877928648531	0.893499103537821	0.991685764475415	2300.23589283561	-0.313704141413426	0.138289585570892	-2.26845817867182	0.0233012952458779	0.167167157466214	2352.73191043821	-0.446584373282108	0.339949257807415	-1.31367950664891	0.188954080263073	0.241421526893499
WBGene00000098	14986.2893182924	0.154134215436532	0.174084712344728	0.885397766182424	0.375942136782199	0.921779068583261	278.79076079379	0.207830700628999	0.873391427021072	0.237958255827927	0.811913471305054	0.960382901115217	13886.5823813585	0.0873404688581087	0.165962764287076	0.526265450164655	0.598703784728167	0.892892945737286	11303.5359845616	-0.0287923867735101	0.243915052334856	-0.118042681244546	0.906033839527897	0.992864171942646	12734.9517877794	-0.33914865484411	0.165047921990318	-2.05484959007242	0.0398935347068331	0.234432768024119	7511.70006294165	-5.8351812155518	0.552583270594751	-10.5598224305114	4.5752648599407e-26	5.89961312174199e-25
WBGene00000099	4093.27116503795	0.116388350789072	0.190312492156729	0.611564430007158	0.540825977945536	0.923169206551318	58.9374736855641	0.375951989559902	0.784104404441584	0.479466748854247	0.631606617802051	0.911202900967348	3871.98256605218	0.131505172553857	0.155482610350002	0.845787012823037	0.397671571752116	0.792274372489203	3436.0710485417	0.0304948895045515	0.269824714440514	0.113017406755283	0.910016755035921	0.99354488512271	3629.6307020867	-0.22315917806333	0.157251327761985	-1.41912428492243	0.155862785007327	0.487610777004864	2050.35298795525	-6.29571119313342	1.03703940910023	-6.07085047866775	1.27234611293292e-09	5.08418884600736e-09
WBGene00000100	2475.91532302116	-0.481262317801345	0.18366183422507	-2.62037194516732	0.00878339103981122	0.309347259127671	5166.7482857891	-0.19591349812118	0.137024948877895	-1.42976516120259	0.152784431263532	0.560817103526542	2337.88700270951	-0.32790176230437	0.22084209467426	-1.48477926179799	0.137602307183982	0.574729118429806	2917.25459915846	-0.705930418404402	0.331828710103208	-2.12739403466577	0.0333873573858678	0.685515526755328	3113.4036606127	0.419377709854306	0.187194730999481	2.2403286012119	0.0250695977563353	0.174279896295194	4164.46617000612	0.855816105622214	0.236068773537543	3.62528297494675	0.000288645213181728	0.000608448633913709
WBGene00000101	20198.8704393808	0.113898497735565	0.163288414481512	0.697529571202131	0.485471439846639	0.921779068583261	2473.0656652801	0.0459480713114507	0.106492282914291	0.431468553908562	0.666127712738228	0.924009590313962	19957.7340416669	0.312837334345551	0.168797749685437	1.85332645090672	0.0638355821394389	0.484368125459007	15876.7465363323	-0.22824178370193	0.372603696943838	-0.612559095827578	0.540167911674159	0.973833242920162	17971.4328469479	-0.175938761145569	0.165921902121958	-1.06037092689697	0.288975883292115	0.64719224489498	11245.1281868441	-3.08077209647834	0.252260063854208	-12.2126826157424	2.65972479763457e-34	6.98187668934954e-33
WBGene00000102	12011.1792448823	0.072650954668042	0.157800289412382	0.460398107877876	0.645230492567359	0.933005830718467	2900.49435404802	-0.160568380824818	0.0907663252723639	-1.76903031320258	0.0768888160117289	0.408558789090567	11630.7165003748	0.108732052106947	0.138454989839449	0.785324185376288	0.432263519128135	0.81470384768881	11364.7961405622	-0.139751173021087	0.271467587853383	-0.514798743106543	0.606693663759372	0.973833242920162	11782.7098435901	-0.0108263116413818	0.144936137504027	-0.0746971171429277	0.940455701453627	0.983126856145169	7556.87927567083	-2.02122102572154	0.249847751511086	-8.08981074873455	5.97575081847723e-16	3.9231037986082e-15
WBGene00000103	710.154084124868	-0.20617971678271	0.188243532948195	-1.09528180625175	0.273393195688638	0.921779068583261	2229.70963485991	-0.0478514119901661	0.116508367118442	-0.410712236156573	0.681283553543334	0.927386967844365	707.033726999787	-0.383548225880475	0.211702941164339	-1.81172837642693	0.0700281767812441	0.498571868328485	1269.82786244842	-0.149446084381989	0.248921143090183	-0.600375213317437	0.548256203034318	0.973833242920162	1066.45048769552	0.688171931570549	0.190589674661166	3.61075138406104	0.00030531121965704	0.00649121454322415	1494.67611809739	1.49916052414821	0.232407134702178	6.45057874866593	1.11423815912265e-10	4.91391861161402e-10
WBGene00000105	1233.11618662142	-0.466017460604061	0.24296408624428	-1.91805080251869	0.0551045697615345	0.753444199714362	1489.40519161188	-0.222094357204301	0.172464545044417	-1.28776820271728	0.19782666403379	0.619274720452091	1214.4432615203	-0.255049904904802	0.247166113906856	-1.0318967307991	0.302120497629214	0.726090938408713	1234.04379565326	-0.57741945266162	0.345553421276671	-1.67099909046857	0.0947218574623935	0.873122789222963	1407.42987837445	0.0996027430905454	0.221778863986158	0.449108365424588	0.65335348609858	0.884619625048733	1504.92406402879	0.101585433985658	0.267358967528798	0.379958955275051	0.703975883207055	0.753010943511815
WBGene00000106	1328.48011233193	-0.290917202062916	0.270074467289524	-1.07717402900974	0.281402525497264	0.921779068583261	400.101735709718	-0.326767461284914	0.234900455049959	-1.39108909438007	0.164198411477287	0.577187840400518	1347.04315909512	-0.0392424649627092	0.250371209655482	-0.156737130505971	0.875452022814312	0.973118644527135	1467.33248301574	-0.26207221129787	0.390511205228944	-0.671100362265471	0.502156596199424	0.973833242920162	1500.74177507846	0.146208603496809	0.23151578852394	0.631527570663676	0.527695627901992	0.821212209969598	965.752000004299	-1.79402215589443	0.282781368659349	-6.34420211062625	2.23581149564484e-10	9.60526431324101e-10
WBGene00000107	12801.569852964	0.0851488192398114	0.156567938707634	0.543845821453991	0.586547574105559	0.925527289291793	16450.9934499486	-0.0788687271458993	0.0781645031980303	-1.00900951095518	0.312970072886186	0.738568880408349	12435.0713714321	0.133610412238763	0.14856697188909	0.899327828654321	0.368478068648385	0.77516608108295	12404.1978871669	-0.212370478351504	0.261826899540846	-0.811110236281788	0.417302367953373	0.973833242920162	12829.8280446256	0.0637887342033356	0.127672918277929	0.499626193743569	0.61733831048825	0.867579929376028	14662.6170459847	0.360400894202346	0.235521055638552	1.53022791624815	0.125960323662312	0.168169873492607
WBGene00000108	6.76747715489696	-1.37184474060202	0.946418329479901	-1.44951201585023	0.147194647181561	NA	18.89884174592	-0.874963480792843	0.54132066521819	-1.61634967407012	0.106018732598568	NA	3.91849889067259	-0.855274014630942	1.41741826727833	-0.603402703616349	0.546240824095351	NA	52.8288771230228	-1.26276928960474	0.505159327979777	-2.49974457495378	0.0124282878449425	0.480903239631045	39.116027677166	3.86127424296107	0.566433805102263	6.81681461837179	9.30812492027651e-12	1.15316553583217e-09	17.0226245387488	1.23359799382668	0.574535651205181	2.14712175169463	0.0317835900386709	0.0481869646187941
WBGene00000109	2769.50142822245	0.136903645246423	0.165609924643138	0.826663290508872	0.408427933639337	0.921779068583261	3425.63214465411	0.0751817605446176	0.110827852749701	0.678365218483588	0.497540156473029	0.860610930317549	2603.88913618167	0.150530799617718	0.161369250466378	0.932834472383459	0.350905439545929	0.76308869046522	3034.42441831806	-0.411081398343242	0.285297923884405	-1.44088464699029	0.149617274186152	0.936564459410046	3012.7921877451	0.383578316026838	0.189821505386197	2.02073160913163	0.0433075558572024	0.244573123764767	2983.63269957002	0.261433229659309	0.235246636661602	1.11131548305779	0.266432577187352	0.326920474718079
WBGene00000110	4812.96278974552	-0.155524986352897	0.178981166040156	-0.868946100831657	0.384876612377695	0.921779068583261	10452.4467943279	-0.2744007068189	0.138004360095935	-1.98834809732205	0.0467732048118205	0.315837043249627	4983.5252589354	0.0544026925394592	0.180070180210526	0.30211938742914	0.762561053575126	0.946726038115291	5086.48899116297	-0.271722330462155	0.371963740617127	-0.730507575849567	0.465079983903461	0.973833242920162	5311.67829115794	0.0927214506106675	0.157754843898027	0.587756599541267	0.556695678949401	0.836883543080594	8178.11717300674	1.08852773338155	0.245116798948032	4.44085325058579	8.96028856661784e-06	2.33160766453548e-05
WBGene00000111	91.0349873422957	-0.511652941392325	0.332801454381026	-1.53741197538918	0.124192455652685	0.921779068583261	231.714648640968	0.122201860943251	0.255364147701829	0.478539615067411	0.632266185404896	0.911202900967348	114.668548484356	-1.02377689366813	0.371026524606849	-2.75930917540993	0.00579237050771471	0.170089828317938	163.737612802097	-0.732050476293709	0.471263881086794	-1.55337700526828	0.120333093120762	0.915529155836639	175.965478288777	0.41629423459948	0.446405437488219	0.932547410134236	0.351053697181232	0.701220361798296	162.369014800863	1.00461932605221	0.318727386279802	3.15197052182483	0.00162172644521118	0.00306591065857569
WBGene00000112	1636.09619096341	0.0674988601109217	0.197267026140232	0.342170009005654	0.732222953848046	0.944467841574622	1988.87320397633	-0.0511349802533031	0.134410455367135	-0.380439007617603	0.703619563581965	0.934701949473525	1532.93807404912	0.219524865125075	0.188329114448567	1.16564486467135	0.243758060547658	0.679109254718719	1548.47631525558	-0.079402652393791	0.312205737155879	-0.254327973333004	0.799242190529447	0.985096592502454	1536.8182774825	0.0561024180345946	0.167154908726376	0.335631292326757	0.737148923627367	0.918618924354339	1805.42754994075	0.26284440643919	0.233182381721924	1.12720525666746	0.259655708488122	0.31956230081818
WBGene00000113	1140.20906418	0.058311409666131	0.171668810411795	0.339673872768472	0.734102139584761	0.944797242622578	1200.97862578658	-0.144512292360519	0.128273017177196	-1.12659930779432	0.259911931931473	0.696667747647969	1114.01687988678	0.102870669291465	0.151770968401762	0.677802022183518	0.497897228735606	0.850051984263965	1154.62976581991	0.0301163582898888	0.269223342564513	0.111863845099806	0.910931364054995	0.99354488512271	1130.17370435091	-0.0115434393500091	0.131183629988255	-0.0879945108322021	0.9298810389414	0.979054250149362	1193.02184815983	0.0859855665035675	0.251394960191431	0.342033772029844	0.732325476896219	0.777527483426763
WBGene00000114	26528.929106547	-0.0361228433577739	0.169880672609671	-0.212636568968456	0.831610445744554	0.963407568038714	80917.7838619358	-0.270524873135819	0.1195350106093	-2.26314342347807	0.0236268494937162	0.215684756304431	23444.694955514	0.0355618592646394	0.176761361846122	0.201185705366976	0.840553368441591	0.96338636755777	25920.3810248795	-0.510148887176495	0.365865700493658	-1.3943610633305	0.163208599798005	0.93880939458729	27157.987026123	0.3030883386532	0.144741916619904	2.09399146930683	0.0362607401795068	0.221147886745037	57011.9954731628	1.62840626991956	0.259475761976891	6.2757548432003	3.47942059793811e-10	1.4668864148416e-09
WBGene00000115	8918.49007130304	-0.00451101447874698	0.1835750754517	-0.024573131552022	0.980395450741815	0.995929168495323	28322.7637549145	-0.0293946963528292	0.109350638272929	-0.268811383427527	0.788074832965162	0.954418484214027	8003.86089619145	0.116880009902366	0.147017051485259	0.795009889815982	0.426607749287957	0.812583844630939	8370.69054325983	-0.251347790469578	0.342712072682655	-0.733408042798427	0.463309595236755	0.973833242920162	8539.96648225231	0.143538563027607	0.133763910155456	1.07307391702882	0.283237952702174	0.640417392467768	18584.9026132584	1.58247132300078	0.280831557602706	5.6349483530605	1.75110808566775e-08	6.28443720883289e-08
WBGene00000116	973.742545104228	-0.147247771589845	0.205065693604159	-0.718051708220293	0.472725404711813	0.921779068583261	1468.74936045727	0.313363032192558	0.10871075419023	2.8825394003266	0.00394483798035528	0.0638052255899516	929.758306465783	-0.289484313801416	0.16390436626339	-1.76617817085008	0.0773659620875922	0.514410535719003	805.75374623049	-0.163353058090204	0.248951716380627	-0.656163614636225	0.511718857126841	0.973833242920162	945.398890088402	-0.327532298465539	0.172461572777478	-1.89916103158901	0.0575433066086885	0.286869799702954	1170.25839542311	0.262879012805849	0.281566666226675	0.933629737954202	0.350494919946498	0.415452053831603
WBGene00000117	1807.1648021145	0.0636666084305607	0.197871261627134	0.321757732310482	0.747636237503645	0.946369890228883	3044.17657193298	-0.439738987961642	0.136829015131866	-3.21378464602595	0.00130997883488333	0.0297141473827076	1837.78396289302	0.241177648488309	0.205124998421081	1.17575941667148	0.239691027898367	0.67617594693618	2343.96863533512	-0.373681726178681	0.381876470896077	-0.978540849353283	0.32780689807806	0.973833242920162	2200.21240877884	0.539273206924133	0.191731260823421	2.81265144039702	0.00491348804477987	0.0569217132110192	2621.22231961606	0.90032245116689	0.257593899737627	3.49512333981479	0.000473842731773311	0.000970157605190643
WBGene00000118	2266.61205490616	-0.052453299899117	0.161811343903692	-0.324163304213927	0.745814402282698	0.945865846538315	8895.46222969621	-0.086797681286403	0.116771971928393	-0.743309202139953	0.457294501595133	0.840148336386577	2185.47583338504	-0.22476218250202	0.158310419490729	-1.41975609201883	0.155678701856858	0.593743130835157	2807.25059066451	-0.139006989948158	0.23240596318578	-0.598121442508079	0.549758903742265	0.973833242920162	2665.25194333076	0.25276442732899	0.172057429661803	1.46907011121708	0.141813773628172	0.466188209109166	5664.73968226348	1.91104446999679	0.244888507155067	7.80373277700079	6.01023885769085e-15	3.69251298358446e-14
WBGene00000120	1773.22347388074	-0.200333678069045	0.216879791111899	-0.923708368778734	0.355638173731334	0.921779068583261	1100.48650074759	0.136234577627163	0.132049547935299	1.03169287405599	0.302216016697722	0.730341671106793	1576.19605923684	-0.179162116326886	0.157085098104507	-1.14054177314573	0.254060659690908	0.687499316684164	1941.4537177106	0.0226437894850025	0.232037611220341	0.0975867203851716	0.922260469768206	0.994536198220249	1815.1868017335	0.130116954603625	0.158286597981626	0.822033932517325	0.411057584908987	0.748981118107134	1488.93144788805	-0.930498370416127	0.266803050435243	-3.48758520151168	0.000487403600414239	0.000996763847404668
WBGene00000121	17339.5869120377	0.186592134318851	0.198960296451171	0.937836028831236	0.348328682485596	0.921779068583261	780.571765155851	0.181824292299368	0.288682156336309	0.629842504320031	0.528797633404543	0.873609746258425	14700.6126158333	0.120225109792885	0.170891485103517	0.703517262548563	0.481733452673064	0.841524897181622	14733.0525804172	0.256883078274536	0.203725251363688	1.26092900391592	0.207334427323306	0.957587206189468	14072.3118924079	-0.174339503918513	0.161972578520328	-1.07635196964302	0.281769874364417	0.638414314770531	8829.53560991087	-4.55226562058468	0.381812722600007	-11.9227709060751	9.00624756423489e-33	2.04956129969552e-31
WBGene00000122	7661.93600978559	0.110042279007748	0.172970819509329	0.636189845893702	0.524652690649922	0.923169206551318	1133.13937784637	0.233690921860073	0.111985869995139	2.08678935896303	0.0369071794473118	0.277982672183454	6919.86957002428	0.0175408468232098	0.144963044161236	0.121002196971663	0.903689295050912	0.979986279812391	6096.49491232316	0.076793016943248	0.196907397680166	0.389995591064495	0.696539807141866	0.97837095117689	6535.57093655233	-0.306010455555897	0.127245783452947	-2.40487698100466	0.0161779107030714	0.132424074816092	4348.582244026	-2.91455693539546	0.279263474162002	-10.4365848206297	1.68773620513021e-25	2.08762538744125e-24
WBGene00000123	5671.15202490784	-0.0738841446573807	0.223814726457233	-0.330112972577337	0.741314601477753	0.944933661909898	1674.4889875472	-0.160259353273097	0.221344095225581	-0.724028138675984	0.469048460157238	0.844775571989575	5929.6825025211	0.0948837125419675	0.20661094590237	0.459238556445131	0.646062865575367	0.911461568180686	4960.61994942255	-0.321505296263333	0.510815213042047	-0.629396478520441	0.529089522840717	0.973833242920162	5737.21222564294	-0.154504454512018	0.250846871372282	-0.615931359505449	0.537939823301594	0.827956714047369	3852.57405646927	-1.80193613737296	0.252574070706934	-7.13428790346326	9.72895047627343e-13	5.09465543358551e-12
WBGene00000133	515.045670350735	-0.0707987829686191	0.327083597941493	-0.216454702755481	0.828633330125328	0.963407568038714	451.78997882739	0.512180432687735	0.167427528468387	3.05911720356335	0.0022199028356526	0.043286389759804	423.587326891728	-0.0400260059470955	0.226722614216153	-0.176541745010647	0.859868355887817	0.968717591931491	356.952096039045	-0.349008530223378	0.440068176884039	-0.793078319578978	0.427732193450977	0.973833242920162	422.068988565773	-0.190715431584205	0.30226049143917	-0.630963810970269	0.528064187033244	0.821591303292909	456.326132904568	-0.599583223447332	0.391274715787767	-1.53238427952128	0.125427634463676	0.167509466482917
WBGene00000134	16.0340384732504	-0.66629286831315	0.629410758850925	-1.05859783764987	0.289782972114273	0.921779068583261	23.437483322433	0.561582434643346	0.491535875701788	1.14250548617952	0.253243966933173	0.690086500663509	14.158981409005	-0.179366492387179	0.737560713107851	-0.243188783241158	0.807859155757638	0.95796021749755	15.8153995899463	0.291392968457508	0.564388388014869	0.516298660010403	0.605645831981373	0.973833242920162	14.8066906037163	-0.142234717528569	0.656803560964977	-0.216555947595043	0.828554419719422	0.948739958736524	19.0278546797888	-0.117358103915852	0.575129261932025	-0.20405517799879	0.838310380100594	0.868179623417913
WBGene00000135	71.2896657374506	-0.0847907437943365	0.336759463432037	-0.251784294137434	0.8012077977718	0.957252319461743	107.571701856509	0.218329085670974	0.226259649951524	0.96494927715901	0.334570218076891	0.754144899344545	67.2461120698842	-0.171934994539893	0.380235230797182	-0.45218059930802	0.651138883318728	0.913364637507077	73.2446598779302	-0.296698996687813	0.33610762815609	-0.882749964097884	0.377371380131445	0.973833242920162	76.6559652381698	0.109749290699383	0.347804619060965	0.31554868648868	0.752345091202866	0.925110185423426	85.855660941738	0.377562176691374	0.326560805481092	1.15617725812241	0.247608659986821	0.306599573779111
WBGene00000136	292.682381241907	-0.00069408333781342	0.244621660779483	-0.00283737480810871	0.997736105485054	0.999883865857554	1199.49894339736	-0.114428914362433	0.203620459630632	-0.561971594455721	0.574135372719878	0.893290630454858	316.303607501078	-0.335854785010384	0.275849768420222	-1.21752788459388	0.223403433689109	0.66127832459114	316.966176277397	-0.891991601996867	0.535453939230251	-1.66586056548423	0.0957411895885126	0.873122789222963	383.31507105953	0.165393577324306	0.449596294626779	0.367871308774027	0.712969194652733	0.909063102951614	758.813922823473	2.01891364227625	0.288274871959501	7.00343262162609	2.49766056648807e-12	1.26710233923159e-11
WBGene00000137	477.913776360638	-0.376899864620452	0.248691608490706	-1.51553109052547	0.129637962998989	0.921779068583261	370.62602892387	-0.144875708019841	0.135445496883319	-1.06962365935758	0.284788741220768	0.720741175374365	433.699174653967	-0.128379557215759	0.206661687170331	-0.621206373438482	0.534463846508774	0.865282489290798	505.191541935675	-0.317442648032436	0.240838044292121	-1.3180751777215	0.187478482964588	0.953810066955414	511.092613904374	0.229796021979491	0.173719175144263	1.32280171022376	0.185901328352966	0.530521318988198	469.489502957439	-0.55873707217699	0.296364912031703	-1.88530102415504	0.0593892079697453	0.0855480462200764
WBGene00000138	389.535561095236	0.0181801572575202	0.1973400471912	0.0921260408937961	0.926597898786955	0.982057270287278	865.217747723986	0.13015873602658	0.127193898679606	1.02330958778489	0.306161491943554	0.73237265497912	350.2090214348	0.224916110551572	0.234276294435121	0.960046389216979	0.337031868285662	0.752150560725745	296.667423223511	-0.212796853634028	0.329200223017857	-0.64640555733307	0.518016742302245	0.973833242920162	328.560630580839	-0.131524441119968	0.21283507854765	-0.617964115772022	0.536598993168935	0.826735952259628	601.53135362672	1.01497308816759	0.248442008892557	4.08535212177635	4.40100228420131e-05	0.000103982903063611
WBGene00000139	152.159510241821	-0.209999678699271	0.25110214890102	-0.836311754472675	0.402979542135849	0.921779068583261	660.962370614875	-0.230911592249629	0.121277921027946	-1.90398705957715	0.0569118695254268	0.350897681538201	153.854547158302	-0.28878689102096	0.267139708165331	-1.08103319047662	0.279682349907909	0.709401706160386	223.014376164788	-0.386689381248491	0.298777796856654	-1.29423734064823	0.195583452430929	0.953810066955414	211.46444931355	0.513701144349853	0.263699614528705	1.94805421034824	0.0514084769594047	0.269032538335352	432.970677685382	2.03625473789493	0.287250309404902	7.08878170440776	1.35297742907328e-12	7.00303979891176e-12
WBGene00000140	1102.49757178955	-0.089409111513652	0.313970813613761	-0.284768862699578	0.775821228897826	0.952343931688781	2884.21242642436	-0.192538186433229	0.462637891418942	-0.416174701649927	0.677282170312667	0.925846828265978	1212.81056663091	0.0843057784428531	0.367419306319598	0.229453861005116	0.818516177571822	0.958239079333639	1095.26905206266	-0.588063743365433	0.467808038248993	-1.25706207521905	0.208731158595499	0.957587206189468	1266.66782456312	0.0684716692424495	0.340345351786946	0.201182912835291	0.840555551921042	0.95282094349206	2069.15043711712	1.35403737890283	0.337205401874932	4.01546763893489	5.93280394372574e-05	0.000137536731593558
WBGene00000142	8500.09778185057	0.197058817608441	0.205732871179322	0.95783827095224	0.338144317544195	0.921779068583261	585.113160900199	-0.134160566222519	0.217774214514219	-0.616053496148687	0.537859213056167	0.87770830074552	7777.0102342047	0.0334526525764593	0.209650792921526	0.159563682589939	0.873224789450454	0.972230332387873	7261.8150650795	0.186386155243209	0.212471552237821	0.877228755003329	0.380362400529677	0.973833242920162	7394.39437399173	-0.27537433972326	0.189379624928436	-1.45408641413944	0.145922349706757	0.473413638488627	4435.39876499722	-3.78012511303661	0.336237625492555	-11.2424215091904	2.52363471536453e-29	4.17775393575477e-28
WBGene00000143	2507.0580571134	0.347460054101498	0.164364716621855	2.11395767438872	0.0345188825214404	0.642442279770157	335.96400130415	-0.146168121829048	0.216586019077759	-0.674873301847664	0.499756264076205	0.861163007507014	2248.89302513715	0.315380647046542	0.144866164737799	2.17704836472592	0.029476959048381	0.387155978804852	2296.75419455634	-0.115668108143511	0.244240554853971	-0.473582727539528	0.635797494905202	0.973833242920162	2250.7829392925	0.129523853631642	0.169337095415353	0.764887653906803	0.444338446255377	0.77095135308168	1313.17303834667	-2.71978724231466	0.287764963742851	-9.45141898770237	3.3426803642307e-21	3.04909228045363e-20
WBGene00000144	1930.66236056431	0.190643492281535	0.211599279843359	0.900964750081678	0.367607062066685	0.921779068583261	26.7418403691857	0.150472871338919	1.05110296547844	0.143157118075894	0.886166095734772	0.977261491590025	1684.84633279245	0.0733093329003805	0.201513842060913	0.363793038486263	0.716012561465863	0.935043736976043	1556.87322514825	0.253608574389812	0.274470204295657	0.923993098050915	0.355489909301933	0.973833242920162	1566.08112717309	-0.310428760878654	0.201796049136368	-1.53832922996859	0.123968136291583	0.435278136754774	955.816752419721	-6.19941082401451	1.35410638242442	-4.57823026645435	4.68926334620463e-06	1.26333258764222e-05
WBGene00000145	1992.86126759632	0.0780345047697068	0.19950127596765	0.391147898133545	0.695687917648869	0.93610527954266	184.227960077403	-0.308623634955598	0.254598519999545	-1.21219728597067	0.225436870159062	0.655325242840259	1771.11537232849	-0.129908091159712	0.247206442141314	-0.525504473242855	0.599232544475402	0.893050262898401	1995.94180271859	0.608383060164471	0.364813963694411	1.66765288807335	0.0953846527794318	0.873122789222963	1743.06422572074	-0.309622779327331	0.23562850785988	-1.31402936826071	0.188836321330434	0.533776906250048	1110.16048804728	-3.33677863316846	0.322450308602393	-10.3481948819685	4.26450213356402e-25	5.10291715900793e-24
WBGene00000146	8716.58003285507	0.117058277856458	0.183984642543599	0.63623939606111	0.52462039896499	0.923169206551318	1768.49488219189	0.40256685644564	0.0920318806081657	4.37421091240769	1.21872507111715e-05	0.00075133489233639	8702.49490346595	0.183848847876172	0.168952908590322	1.08816621986645	0.276521734416013	0.705741616207223	7542.31061830592	-0.187402353804082	0.3272819034321	-0.572602248516812	0.566914036928263	0.973833242920162	8280.15752339795	-0.128389318069929	0.162866485942318	-0.788310236615534	0.430515261409118	0.762564271868009	5074.1938437697	-2.543348121375	0.247992383585963	-10.2557509412114	1.11505881418321e-24	1.2879112100343e-23
WBGene00000147	3412.71885573489	0.135756820562805	0.205297382718573	0.661269124647847	0.50843973823534	0.921779068583261	314.234718702373	-0.046145935943541	0.18616083977966	-0.247882078734494	0.804225646348987	0.95892303663297	2929.26600566383	0.108983286498041	0.183986618579671	0.592343548348045	0.553620559991288	0.874603185516861	2516.17654304016	0.0580998932833363	0.216926909004913	0.267831656062643	0.788828902605642	0.983826542268339	2705.38212537171	-0.296488761099879	0.182774511871056	-1.62215594540362	0.10476996181714	0.401775499220686	1857.13947706388	-3.44242717392278	0.316107693606251	-10.8900455242027	1.28575984365062e-27	1.8517885434229e-26
WBGene00000148	1960.81781410815	0.133233844569329	0.21917586103021	0.607885576190186	0.543263366604004	0.923169206551318	998.776236104925	-0.10648589975039	0.107113613812051	-0.994139735937178	0.320154842424367	0.741937282779864	1794.61588813484	0.15851414002496	0.152903421488463	1.03669452574624	0.299878244061179	0.725057066514056	2014.0571770986	-0.0843851576180822	0.217686233970765	-0.387645815166314	0.698278159325507	0.97837095117689	1920.08992862157	0.182678513997226	0.160271405625635	1.13980727431773	0.25436660246809	0.611257764756234	1467.49578750368	-0.928382453351624	0.252422627711875	-3.67788918833108	0.00023517208082032	0.000501977827383558
WBGene00000149	6863.71868487849	-0.116348645820272	0.175242089780222	-0.663930942424788	0.506734511057973	0.921779068583261	15205.7611656881	0.0721378586785432	0.161069131119808	0.447868925454653	0.654247796109212	0.919254949962559	6479.57447695928	0.0312304269818269	0.223474153481929	0.139749615314472	0.888857823665302	0.974908751679027	6475.69648705356	-0.350991715151172	0.356287321668443	-0.985136696718614	0.324556930052739	0.973833242920162	6938.46706058921	0.089264740882955	0.196157860197708	0.455065837244476	0.64906187462626	0.882474540663228	10871.7276712016	0.971644658726766	0.250053198905005	3.88575176395122	0.000102013707717418	0.000228958900068119
WBGene00000150	1035.97320032992	-0.224777463098566	0.16310418898189	-1.37812195077052	0.168165639380856	0.921779068583261	2554.22445713814	-0.198350273491677	0.128888190588768	-1.53893287341224	0.123820684747068	0.5108311833777	970.92322911544	-0.195286324391481	0.194927612017501	-1.00184023376815	0.31642076189038	0.737539335603559	1167.90849067804	-0.371588028287417	0.199045878405334	-1.86684613248168	0.061923078110165	0.820657064584648	1184.44949220618	0.275747404022858	0.165491075749607	1.66623730478417	0.0956661584980706	0.381859556919084	1905.36911459372	1.20290308604648	0.244899545366202	4.91182245458136	9.02337424415808e-07	2.65560090119633e-06
WBGene00000151	4714.01958754544	0.178145953335173	0.17840028401837	0.998574381848124	0.318000915355124	0.921779068583261	566.224228608481	-0.0661086024846064	0.156634370729751	-0.422056807689206	0.672983553417032	0.925397841193623	4479.11144596844	0.0175240274585779	0.212204087686225	0.0825810079798734	0.934184703122002	0.987064312174389	3946.37332202483	0.273168839908341	0.224641957168029	1.21601878541333	0.223977766019267	0.959873858178985	4102.43630324171	-0.412731444439555	0.193417181526866	-2.13389235217568	0.0328515936651835	0.207601563165478	2586.39403003721	-3.0210908085461	0.295456973663638	-10.225146393009	1.5299661280931e-24	1.7510606484881e-23
WBGene00000155	9481.03991387339	0.0915543007555843	0.183938072121803	0.497745244904803	0.618663613556802	0.927877072169539	3623.57104213914	-0.150095514083777	0.107181642890289	-1.4003845251506	0.161398201506373	0.572746663566014	9433.91031146451	0.157717146667611	0.147744016205355	1.06750277079509	0.285744863120148	0.713802081446224	7974.13661794658	-0.0710632669401006	0.227677274455154	-0.312122793590882	0.754947204466128	0.980901409551479	8750.78904724544	-0.232410620168868	0.13134659561998	-1.76944532952565	0.0768195866357771	0.339984526190492	6605.73897455083	-1.35381112636489	0.258264907791481	-5.24194764957357	1.58890454737092e-07	5.09595132873113e-07
WBGene00000156	6531.88052718327	0.0854425694398926	0.212981369591143	0.401173913023075	0.688292085719752	0.935926057045924	597.825331548104	0.11297240247504	0.171812331337535	0.657533726453544	0.510837792350765	0.866026485922811	6455.99463243342	0.258791627370255	0.16963761396206	1.52555569089845	0.127120554122405	0.564943743112461	6071.55227058406	-0.298138446394521	0.355045538139653	-0.839718893403616	0.401066018117794	0.973833242920162	6434.37473999856	0.0729791985131487	0.15069893697243	0.484271488434586	0.628193207676633	0.872116911034508	3546.17369067136	-3.54053521446182	0.266928818889259	-13.2639676344977	3.74543254296845e-40	1.83766152679237e-38
WBGene00000157	717.081867234404	-0.160457173948146	0.242247301789185	-0.662369292714695	0.507734578380416	0.921779068583261	706.772507073282	-0.174994921619248	0.147775596450814	-1.1841936410488	0.236336418751961	0.671838724419726	676.278957543577	-0.499262023108835	0.222524043276911	-2.24363181504638	0.0248561004931305	0.360246597040123	708.73194408262	0.274561792445794	0.296724852418968	0.92530770580052	0.35480587158018	0.973833242920162	718.382885216165	-0.349442402719396	0.205164640340693	-1.70322918286074	0.0885251873883032	0.367034624333971	760.863405118124	-0.107462744889651	0.312898088674638	-0.343443276834441	0.731265006938164	0.77658879972319
WBGene00000158	3583.89638021815	0.0637200586850041	0.214947334283005	0.296444982197865	0.766890277378024	0.950644528279661	2067.98727927591	-0.216430014170454	0.12391284893412	-1.74663092675338	0.0807013789914015	0.417094878064531	3699.03589551644	0.25312111751535	0.194240606975253	1.30313182942019	0.192529758658892	0.630189920550008	3121.63217421183	-0.317222038568095	0.340175904766613	-0.932523538919472	0.351066027618393	0.973833242920162	3504.63608186459	-0.0764898109600663	0.164595125325855	-0.464714922806108	0.64213562035372	0.878893019498071	2883.36239781155	-0.735169461287581	0.23664769356943	-3.10659888629715	0.0018925299971588	0.00353574706936307
WBGene00000159	2627.18597207081	0.169184620991576	0.221729396274378	0.763022963280067	0.445449701120407	0.921779068583261	1065.8429539164	-0.185564935413142	0.137597285454542	-1.34860898454604	0.177462593311744	0.594337158805673	2305.25024896693	-0.00800174460511643	0.239699251784422	-0.0333824346365209	0.973369616985197	0.99475487801064	2350.48645129625	0.208497911004263	0.228079148683826	0.914147181833321	0.360639513366025	0.973833242920162	2288.43549848939	-0.17778549323885	0.213879138846843	-0.831242795334805	0.40583648335075	0.74404102265111	1845.36733957618	-1.21796211121997	0.294437386116659	-4.13657425534067	3.52529310609878e-05	8.44478617854262e-05
WBGene00000160	3648.40951076916	0.17090679963855	0.213430892444108	0.80075942934693	0.423270930308281	0.921779068583261	1871.24443926662	-0.140271970637416	0.160713153458337	-0.872809521927402	0.382766908698711	0.789139538213677	3763.26999952611	0.412081261157421	0.219737517056373	1.87533411079594	0.0607467734510394	0.479011363346225	3442.49523978477	-0.204247138599494	0.424281963161823	-0.48139481838306	0.630235918680348	0.973833242920162	3555.38574774952	0.0620960337362888	0.207919497008884	0.298654212950676	0.765203896129995	0.930701874104627	2717.10596245272	-0.886534191970081	0.254608879651816	-3.48194530050341	0.000497785364168012	0.00101693242918758
WBGene00000161	2298.0716104363	-0.203307440975732	0.15784958595518	-1.28798209856223	0.197752194757799	0.921779068583261	2564.06969744249	-0.0802056661802383	0.129405527412685	-0.619800929557325	0.535388856619069	0.876942445059328	2361.5637729417	-0.0866464502533138	0.173774058208685	-0.498615565214344	0.618050237583374	0.901324095607273	1982.99441600365	-0.324136374112462	0.320871906047236	-1.01017374224325	0.312412057055804	0.973833242920162	2352.76326426356	-0.222184186034749	0.144927462389502	-1.53307166475884	0.12525819833327	0.437418247867006	2552.63110486999	0.0124032428305866	0.244616244307814	0.0507049025533192	0.959560670003949	0.968800965347333
WBGene00000162	2061.13359685802	0.214343198745167	0.254688553401167	0.841589446729272	0.400017798449652	0.921779068583261	720.049089862732	0.046763985696876	0.178588589938147	0.261853154857612	0.793434656712701	0.955859564552853	2133.11238442411	0.341146687924615	0.207833162346978	1.64144491702951	0.100705092416905	0.541152841555177	1973.16510149985	-0.129896353345745	0.327903070439412	-0.396142534352225	0.691999881633474	0.97837095117689	2024.84793453689	0.00856655342968285	0.172428925357619	0.0496816494791447	0.960376079993204	0.987623323048205	1323.23473523467	-1.50678504236998	0.280091579019886	-5.37961565157586	7.46450294013768e-08	2.49581918731179e-07
WBGene00000163	8685.93299461526	0.106159039078984	0.17035821075316	0.623151878677587	0.533184720774307	0.923169206551318	1495.11658460281	-0.0483022643884282	0.110478800197955	-0.437208444533074	0.661960186119676	0.922980111603949	8700.91583528924	0.136860074936583	0.142718691094197	0.958949902688307	0.33758398340793	0.752909466028502	7937.9406854234	-0.0491304666591025	0.28137870380488	-0.174606201516841	0.861389075342648	0.989684244259067	8364.29675128273	-0.1416383651018	0.173244704794894	-0.817562448846487	0.413607076870145	0.750168369181829	5071.04467259973	-2.54490694013276	0.252845678431336	-10.0650600632032	7.88391951502012e-24	8.60925966134931e-23
WBGene00000164	532.920636720809	-0.279360313976351	0.19675026220526	-1.41987263877142	0.155644762858945	0.921779068583261	452.198180288531	-0.347738604581402	0.150579058204938	-2.30934240608764	0.0209245882468344	0.202132163340018	502.242071699379	-0.32515425323381	0.189023672491585	-1.72017741983235	0.0854001961979515	0.525141323921182	534.048739646093	-0.145778120952518	0.249904986688862	-0.583334181858544	0.559668356096566	0.973833242920162	562.994010557861	-0.0540280822581257	0.17105999357797	-0.315842887211961	0.752121763771684	0.925110185423426	551.342300231271	-0.304886008714299	0.288572489509512	-1.05653178940416	0.290725325174265	0.352562099862028
WBGene00000165	3483.12985011634	0.12334487268014	0.21031182755562	0.586485668037476	0.557549189896714	0.923770935598822	1184.86505515427	-0.338278017628727	0.142380599029019	-2.37587157193924	0.0175075552115495	0.179888322488863	2816.10539890492	-0.0157912852566231	0.19319096424477	-0.081739253791475	0.934854062771486	0.987064312174389	3425.7000087479	0.386182422206339	0.340786852518406	1.13320810164025	0.257126872750721	0.960662049540463	2947.82826783054	-0.0229060809039661	0.19707452346103	-0.11623055330384	0.907469822814118	0.973598316551175	2383.78478112401	-1.42216373138625	0.288182706851256	-4.93493779319761	8.01763098699185e-07	2.37149541905751e-06
WBGene00000166	34.0590806347115	-0.187866564152007	0.530704135223632	-0.353994912952474	0.723342695598599	0.941551394456075	78.6343509599075	-0.0710328372932929	0.26288286344097	-0.270207180352184	0.787000868971707	0.954418484214027	36.9328263129599	-0.410442980157104	0.589068880610501	-0.696765681683486	0.485949446378767	0.843713154717413	32.3251537232694	-0.127965654505076	0.507459047714975	-0.252169421515469	0.800910112556194	0.985127319945722	38.1135726273645	-0.365803609329967	0.561637054310019	-0.651316729412313	0.514842051318045	0.814020937267217	57.0191554249064	1.13033853267813	0.460588816458499	2.45411632303491	0.014123128758933	0.0229044093508743
WBGene00000168	4165.14163426178	0.0814833859258796	0.208099911662766	0.391558964512809	0.695384113090222	0.936001917971966	188.379004377471	-0.129920121231038	0.220998413176724	-0.587878072803837	0.556614135319434	0.886846713105606	4434.58428935473	0.402448987001255	0.191878435854274	2.09741644604036	0.0359567264924262	0.411993916502462	3486.56976472813	0.0128036342237035	0.454956558770604	0.0281425423523993	0.977548463607261	0.997996677820469	3768.04680550961	-0.266254034131845	0.241527205355368	-1.10237699202495	0.270297809885076	0.62530852033196	2182.80383274905	-4.43893095981782	0.261698591776076	-16.9619978834889	1.56917035402754e-64	2.12610512429547e-61
WBGene00000169	423.549632724354	-0.484184374110731	0.209306106618407	-2.3132835536111	0.0207070543204677	0.503416804954106	3172.54395420839	-0.206449173238583	0.161503860294057	-1.27829249940337	0.201146311526848	0.625502062169759	418.053234101147	-0.539456624873945	0.18894339291435	-2.85512298976491	0.00430201656626409	0.142288278694876	680.419683494336	-0.675382446205669	0.489916715422366	-1.3785658356715	0.168028656219626	0.943489634648245	662.23341438951	0.716397917019924	0.399924774333018	1.79133167785044	0.0732400855888922	0.331524003691343	1918.53783029856	2.6911472422291	0.300413649966698	8.95813902772869	3.30203985369761e-19	2.66310118969916e-18
WBGene00000170	1846.0814211145	-0.639576500001132	0.311005571737682	-2.05647923420672	0.0397363458701377	0.674010639086921	1324.68733858322	0.00699450096159098	0.120522293957265	0.0580349139726056	0.953720818053417	0.989331187606835	2043.54503792894	-0.806618182663566	0.309652175194823	-2.60491689475802	0.00918965468109577	0.225430530600129	2323.50699006215	-0.273568712272438	0.295573096448712	-0.925553494412532	0.354678071187451	0.973833242920162	2543.10743858175	-0.0408507008066426	0.289226522014943	-0.14124119918896	0.887679400039359	0.968737500043104	1759.52026210712	-0.794743397101926	0.334239279283583	-2.37776780396786	0.0174177900016464	0.0277267919646633
WBGene00000171	90.0551122937474	-0.861010265784665	0.397984822122285	-2.16342487935409	0.0305085157355461	0.600285555612605	179.077740524431	-0.591050030036415	0.225736939979979	-2.61831329019006	0.00883656346469937	0.11329480149456	77.7386815863157	-0.945910901027161	0.410375188900449	-2.30499047362394	0.0211671069510459	0.337582720084981	110.541891214141	-0.744307976948643	0.296361080294477	-2.51149029491007	0.0120222591571019	0.480169418706193	118.660631879724	0.430573104462276	0.301187198774596	1.42958633771321	0.15283577903317	0.482813979171269	166.321720821021	0.779153519263328	0.398113901151943	1.95711206518749	0.0503342942237475	0.073514780966591
WBGene00000172	437.357336873349	0.248561165631642	0.222002246848476	1.11963355848958	0.262869948890373	0.921779068583261	669.51915472755	0.045418334066982	0.132503162876035	0.342771697529014	0.731770219556859	0.943768194071393	435.296785057366	-0.0218737405616242	0.213252456775585	-0.102572044854062	0.918302630760877	0.983219645953353	299.91605390388	-0.282960982771123	0.449876718805136	-0.628974496663579	0.529365752819128	0.973833242920162	391.565394040222	-0.50459861635113	0.361301324117542	-1.39661435668298	0.162529570679781	0.497355465964065	527.790110529893	0.63842434759306	0.280262981420602	2.27794746333249	0.0227297079266682	0.0354804214303735
WBGene00000173	4.20109483687837	0.140603017830075	1.16346096409075	0.120848934489141	0.903810689988039	NA	10.1430425666421	0.025956139547322	0.791892829120695	0.0327773387923505	0.97385214952488	NA	4.82161346097329	-0.619828551517401	1.45359045882936	-0.426412094102885	0.669807590271221	NA	5.87909704427514	0.129524763613053	1.02186132635146	0.1267537583358	0.899135295937222	NA	5.72341493622378	-0.0743431340891858	1.12921052568943	-0.0658363807260796	0.947508091424504	0.984847934070966	6.90821458293517	1.2738945673136	0.85200554860103	1.49517167981511	0.134869642551001	0.17895245829705
WBGene00000174	76.6128367703877	-0.677589290613424	0.332918348728411	-2.03530172849136	0.0418205223673724	0.685717165083683	245.35452119976	-0.277105523569624	0.183614429396362	-1.50917073609419	0.131255156562147	0.52593121717262	63.3073057719922	-0.444131291039104	0.369223373161301	-1.20287967480617	0.229022886732456	0.666944669919451	72.3379468656065	-0.016864572688746	0.353443040234696	-0.0477151075815427	0.961943293708223	0.995781359768602	73.0155823076648	-0.048989572824532	0.300455920081156	-0.163050782328734	0.870478451108042	0.961429604080951	180.251782298736	1.41483347725165	0.325272047430626	4.34969278309538	1.36328388384733e-05	3.46356300736866e-05
WBGene00000175	2246.81326142988	0.2745611380579	0.169999908413265	1.6150663880974	0.106296318869349	0.90207429124839	6407.3450447133	0.115162981542031	0.127647639710253	0.902194367271018	0.366953626482969	0.778499952875974	2216.56184271466	0.276696093203322	0.201950091872543	1.37012115536919	0.170649084996295	0.61077003428705	2031.13359460949	-0.360792617475471	0.353146243484694	-1.02165214590796	0.306945567779948	0.971703339630936	2194.66574179821	0.0712094382913943	0.217022154103448	0.328120594810108	0.742820482847585	0.921002716492668	4040.20264008271	1.51906356165173	0.240288881385	6.32182210386104	2.58496874516033e-10	1.1037973206607e-09
WBGene00000176	638.034477908975	0.513108835228689	0.256585687000819	1.99975626554357	0.045526589229718	0.71370012445315	749.329353168383	0.422706930966379	0.171292974497285	2.46774237067779	0.0135968138893673	0.152477692469562	553.421512999775	0.213847116886998	0.231403464419643	0.924131008251424	0.35541811062415	0.76576720732271	327.94281267423	-0.637359419915812	0.442838933407749	-1.43925786969809	0.150077474733315	0.936564459410046	469.547975913076	-0.474588734313644	0.362183920961481	-1.31035285347225	0.190076495133122	0.535531357621318	581.832506392728	0.213266279770474	0.308871444087119	0.690469397068383	0.489899048561369	0.553288140636057
WBGene00000177	238.353901836754	0.0616690846536062	0.264192194288838	0.233425082143737	0.815431338319022	0.960602816314656	770.821580877809	-0.064954076808467	0.166820696143361	-0.389364619079681	0.697006440945942	0.932083892420861	220.287956184118	-0.399519940826079	0.30296873561386	-1.31868372496123	0.187274869989212	0.625079951945457	217.600268949926	0.39541402000446	0.449652401138597	0.879377089954828	0.37919684981414	0.973833242920162	220.883175993742	-0.469522166087105	0.308687943603551	-1.52102528076093	0.128253493299937	0.443662480156753	507.408465033065	1.66786657014369	0.310806629898342	5.36625158443119	8.03897903341994e-08	2.67672167664762e-07
WBGene00000178	1120.32112281795	-0.0343180979044674	0.186708704346413	-0.183805559706497	0.854165994436191	0.967748758533196	2325.16340844727	-0.0494396372610065	0.102669723738294	-0.481540569710974	0.630132353102697	0.910795745573111	1070.02084027493	-0.134493262645849	0.157012283877623	-0.856577965267195	0.39167816768568	0.7885778466522	1283.96642055459	0.210042042059401	0.35694381229231	0.588445673593558	0.556233188501218	0.973833242920162	1168.12399064661	0.0103745303743312	0.211668444124983	0.0490131177427911	0.960908842057495	0.987761470397071	1741.64179259022	0.97376876565357	0.258707246280733	3.76397947739313	0.000167230614179023	0.000364689864819773
WBGene00000179	1145.78016304555	0.00772650234363537	0.168604494620494	0.0458261943789025	0.963448780643251	0.990512176693638	2663.56789120397	-0.0183594335346637	0.10983625185911	-0.167152768088025	0.867249847077018	0.97316186066438	1070.6656892507	-0.03695180941545	0.165473202029194	-0.223309931531576	0.823294298177779	0.958907343227252	881.525684312778	-0.141552672619221	0.298115105018754	-0.474825563133798	0.634911310882828	0.973833242920162	1022.38587876672	-0.317556034269376	0.220149310584432	-1.44245754586447	0.149173339878442	0.478631821609539	1900.03857205669	1.14048636045314	0.257411242261045	4.43060042924057	9.39710700021275e-06	2.43735300694665e-05
WBGene00000180	466.00162035187	-0.149801443485525	0.184505482015952	-0.811907818937185	0.416844527549705	0.921779068583261	879.394129737997	-0.105253344846707	0.114123382608623	-0.92227677134024	0.356384227133374	0.769984050615536	425.461901041411	0.0495527184858991	0.216692440347151	0.228677652097662	0.819119465609889	0.958239079333639	464.539744024026	-0.229931818101621	0.240162751714464	-0.957399998376909	0.338365399279926	0.973833242920162	466.764871758328	0.167791380599647	0.18738302501286	0.895446002049181	0.370548718931896	0.717903316621229	696.762512356762	0.815797471249333	0.23844113791618	3.42137887102398	0.000623044715123403	0.00125220328756089
WBGene00000181	5950.55786936562	0.0891536230392174	0.176984147411549	0.503737901631972	0.614445570434139	0.927877072169539	5220.29161046663	-0.157144183477939	0.103205308155069	-1.52263663843555	0.127849638085463	0.519200346741539	5329.21992229428	0.074967215459194	0.160654866015169	0.466635199534608	0.640760898804692	0.90970532146221	5371.3062452583	-0.115995924719584	0.204118689760751	-0.568276843514642	0.569847000183193	0.973833242920162	5488.97513068999	0.00618383942998865	0.159372383860577	0.038801198050714	0.969048889648995	0.989614949376412	5699.76225526052	-0.160832681350874	0.282837926233807	-0.568639020560214	0.569601138380147	0.629282269130766
WBGene00000182	7490.67585816388	-0.0896000774625651	0.151227990469311	-0.592483423105116	0.553526917971916	0.923770935598822	7933.49883759164	-0.129427547017806	0.129965651247907	-0.995859642721487	0.319318346349228	0.741627440637308	7302.22079391924	-0.068323069204126	0.134532228773236	-0.507856517558254	0.611553970731048	0.898724659747817	7101.74006541945	-0.155084306981901	0.199186340630659	-0.778589066353027	0.436221821790091	0.973833242920162	7585.82594480212	-0.0826705448508669	0.141319107692266	-0.584991981628476	0.558553108318975	0.837854897551576	8017.47555675165	0.0171269293124169	0.237430467532034	0.0721345052740805	0.942494866502254	0.9546900096941
WBGene00000183	12261.4742381216	0.141238555932056	0.149026871091159	0.947738853388808	0.343262416071184	0.921779068583261	7408.99917272116	-0.0769520537842411	0.106129595891637	-0.725076291280827	0.468405228368724	0.844775571989575	11485.4285613844	0.117729801480168	0.134607884728713	0.874612967267406	0.381784529740925	0.783668311345946	10481.6986023869	-0.017608708006185	0.214710365320086	-0.0820114482127321	0.93463760976739	0.995310853214763	11019.6237765662	-0.165733303736314	0.115158805705886	-1.43917178300367	0.150101857920686	0.479384560088747	9746.87808747942	-0.704874233377732	0.242766768017618	-2.90350379969049	0.00369012493010817	0.00658339517055863
WBGene00000184	1448.53018686213	-0.0271820873348987	0.192551958598374	-0.141167545283688	0.88773758439272	0.97401811234105	515.351663192564	-0.101641716073352	0.129181317192387	-0.786814365129743	0.431390543017471	0.82592324884995	1512.86450617605	-0.0289169437904579	0.161976252009155	-0.178525823580752	0.858310042653595	0.968717591931491	1271.79241456435	0.148122152026596	0.202160623015759	0.732695367757395	0.463744249878984	0.973833242920162	1394.08505320409	-0.429003188158892	0.158687464388778	-2.70344724336796	0.00686243407559995	0.0720157362101309	1019.92463915169	-1.54584446822835	0.27118099850985	-5.70041587250886	1.19515502702714e-08	4.35938302879604e-08
WBGene00000185	5.47809351884165	-1.54836987607631	1.17019698799075	-1.3231702798474	0.18577875712524	NA	NA	NA	NA	NA	NA	NA	5.5442647033464	-0.617631052240967	1.10574701853791	-0.558564519629128	0.576458960083112	0.884429402629248	31.0236566907224	-0.452912044986831	0.802400041126793	-0.564446687154722	0.572450173051417	0.973833242920162	20.9550794605565	2.38143530957143	0.821580681639211	2.89860188146101	0.00374830507615561	0.0464370243054174	4.4034572745422	-4.58585800242678	1.55402524977677	-2.95095462772276	0.00316793449341759	0.00570610473126673
WBGene00000186	2730.34727048694	0.0888966149379957	0.230049063975271	0.386424588745781	0.699182242502644	0.936845237314604	559.294970385219	0.0898032513607409	0.177201579998134	0.50678583882653	0.612305093624429	0.904993818609458	2887.79600341169	0.362191045121356	0.226895331280054	1.59629130788199	0.110423769829472	0.549774697069926	2400.68661989273	-0.0991013320311523	0.440597022776109	-0.224925105954497	0.822037537945187	0.986756042147915	2579.84475229993	-0.14884527010268	0.229979947129147	-0.64720977615972	0.517496185007999	0.816474278911717	1621.08296396586	-2.36679322217337	0.273967322107295	-8.63896177094599	5.6726151787587e-18	4.24097808822817e-17
WBGene00000187	4646.42999965297	0.13610558656433	0.213527463043479	0.637414900286694	0.523854625286273	0.923169206551318	1068.54742554386	-0.109351093883271	0.123010752196394	-0.888955574458126	0.37402695601179	0.782541306309244	4435.11823098246	-0.0767185763707391	0.254716146632443	-0.301192434735771	0.763267758348949	0.947045819301198	3851.69937914132	0.397995769376903	0.306954481936781	1.29659540028763	0.194770435941804	0.953810066955414	4019.06718010683	-0.541673892479152	0.237845821797219	-2.27741605207162	0.0227613924337557	0.165005185935711	2852.41480750967	-2.09226467069858	0.294275139599188	-7.10989271315378	1.16133195492578e-12	6.03413010444327e-12
WBGene00000188	53.9491119047485	-0.244449714134291	0.35815273390008	-0.682529242405529	0.494904358589206	0.921779068583261	177.762732516011	0.335081648599167	0.261831229735093	1.27976196322411	0.20062886497374	0.624817023082869	43.5329472779529	-0.326878966337489	0.464060564956276	-0.70438858852031	0.481190810605107	0.841206328285063	80.8699210093955	-0.508222864760766	0.422587536781992	-1.20264518123485	0.229113655757395	0.959873858178985	71.5868064557998	0.917150390981727	0.366951620380315	2.49937686616884	0.0124411926284692	0.11027028234128	107.259531421915	1.36505440003617	0.371424252232798	3.67518919895569	0.000237673217611735	0.000506702500001585
WBGene00000189	2262.06726362562	0.168337778248864	0.236475300264802	0.711861991761346	0.476550240356556	0.921779068583261	225.430466738238	0.00295153084782559	0.197010489963953	0.0149815923424465	0.988046865918449	0.996100308488665	2045.69731101189	-0.12814141659547	0.260451041800412	-0.491998095725289	0.622720689731286	0.902536849845559	1893.80895815897	0.556635674493022	0.321479917876765	1.7314788375254	0.0833663961483094	0.862179104532029	1868.97829148952	-0.561493726260846	0.247058047558783	-2.27271983976659	0.0230430682933371	0.166156007763837	1223.49208416586	-3.33573995946105	0.319069851282612	-10.4545758430384	1.39622099038153e-25	1.73068518821818e-24
WBGene00000190	69.9959279659646	0.528917066146688	0.338947880862138	1.56046724588261	0.118649504406272	0.921779068583261	161.782443068336	-0.147405436225947	0.187086681736022	-0.787899143103808	0.43075570243736	0.825522397379573	60.4789586629107	1.10442096047422	0.562400717596492	1.96376164880113	0.0495577395366077	0.450178550637999	109.600633241768	1.80271261979816	0.313834749008338	5.74414600516486	9.23860484685524e-09	1.89417795374381e-05	45.7742767008909	0.154835321474991	0.533428945685414	0.290264191186774	0.77161413139016	0.932802219122461	111.971192584842	1.50972185157488	0.31853152139639	4.73963093183528	2.14107846062182e-06	5.98618349291947e-06
WBGene00000191	44.5957273744279	-0.10793184252604	0.392144463006129	-0.275234901185772	0.783135774764296	0.95368333290945	130.458294225465	0.225308021555622	0.273362471896742	0.824209775366419	0.409820373607117	0.808869498345962	50.4358920850621	0.581995536840217	0.425387130519773	1.36815501712308	0.171263558528082	0.61077003428705	77.4182937944771	0.53887241585838	0.365576296201457	1.4740354379033	0.140472049897329	0.93300684999222	53.1069540352437	0.497534973348104	0.413630869532101	1.20284778046405	0.229035231060684	0.583565521340136	82.2603811337231	1.31498412916495	0.329054899426819	3.99624540298753	6.43550227487163e-05	0.000148545324426142
WBGene00000192	9017.19270541664	0.0914986105703684	0.166613443026741	0.549167035433527	0.582890824559231	0.925527289291793	2050.40905791925	-0.188545715350512	0.0932337240374191	-2.02229093921894	0.0431463041374007	0.303091015871882	8266.86460463272	0.0212961359877401	0.161897220002226	0.131541085062778	0.895347287733127	0.977437810877896	6632.58273248692	-0.0369274428839461	0.215075161257023	-0.171695525732125	0.863676903527805	0.989684244259067	7621.95479034985	-0.382789141930684	0.153206161669609	-2.49852315180491	0.0124711996048992	0.110359480085785	5599.38731222135	-2.08892366835493	0.254720299236524	-8.20085275738166	2.38687740964848e-16	1.60406175862451e-15
WBGene00000193	6.21648513182146	-0.166284285198507	0.905464058088857	-0.183645373566212	0.85429166546857	NA	11.5829565512549	0.654177098865293	0.644125287112288	1.01560536739377	0.309817347892973	NA	7.21289867012447	-0.126511737058776	0.984379289903597	-0.128519299782471	0.8977380258577	0.978184351840865	9.13393056234985	1.14714923925071	0.863628115185476	1.32829075279045	0.184082073426338	NA	6.70951395067088	-0.493239381240578	0.950292081605248	-0.519039767654793	0.6037330096741	0.860845359101949	7.71765420336229	0.382300298421979	0.760136331623741	0.502936489833791	0.615008925096733	0.672258111372338
WBGene00000195	310.259372609805	-0.350885513270169	0.280039568836204	-1.25298547890353	0.210210991396252	0.921779068583261	359.103823360207	-0.163981405390155	0.180678511048318	-0.907586654543011	0.364096647807875	0.776380347085547	309.890853344608	-0.00838214107477651	0.268286478430477	-0.0312432483508432	0.975075549538689	0.994945086942522	378.228323583359	-0.226302628466802	0.31070429136913	-0.72835372652753	0.466397081655299	0.973833242920162	363.373257502011	0.304323428517137	0.222245390205999	1.36931266936543	0.170901559389041	0.509543244866643	361.985990440133	0.0567627625166413	0.284940132349424	0.199209434096257	0.84209891998139	0.87109763428788
WBGene00000196	779.124310302058	0.168754914862081	0.182368145818771	0.925353022066595	0.354782306721846	0.921779068583261	310.018686459541	0.195666341550452	0.185579226772273	1.05435476240322	0.29172052533104	0.723626599111797	757.428562772798	0.221508827670948	0.168806982664369	1.31220180690845	0.189452052366069	0.627167095171557	752.565953448889	-0.104395894995225	0.268563458018467	-0.388719655925961	0.697483540381484	0.97837095117689	756.166188127742	0.0431638302745006	0.209522984291543	0.206010001339232	0.836783098933266	0.95176803399114	518.043014484086	-1.42467180746951	0.263437349079161	-5.4080099592917	6.37288817161349e-08	2.14754261057586e-07
WBGene00000197	9412.30837584607	0.0769550396948617	0.201231391194562	0.382420651360787	0.702149374788084	0.937484745863292	4533.90597614427	-0.129726125434623	0.131018099132907	-0.990138967769839	0.322106198930075	0.742905266124648	9470.02965776376	0.193412777054191	0.165810683198357	1.16646752382543	0.243425471679266	0.678549050265326	8646.18568438117	-0.157564269249134	0.344547991272796	-0.457307177055582	0.647450271790442	0.973833242920162	9182.29142515595	-0.0631587535209625	0.145978862846105	-0.432656840103941	0.665264089256709	0.889281222201766	7025.73871038823	-1.03528706166119	0.239373758549329	-4.32498143462057	1.52544708891659e-05	3.84945917251818e-05
WBGene00000198	7651.00314397296	0.158652418812867	0.156646252512028	1.01280698560398	0.311152363377078	0.921779068583261	5826.34355616278	-0.185610513918855	0.0847297505405374	-2.19061796753495	0.0284794498217638	0.240417397405796	7286.58036026254	0.159157885575075	0.142322888562969	1.11828734774911	0.263444288849607	0.695404868196294	6949.40741516432	-0.105148405281299	0.286426810995932	-0.367103920599082	0.713541502946388	0.979980601947519	7196.33920449319	-0.0414075580789517	0.119516467371061	-0.346459019328225	0.728997777140792	0.915142109888453	6776.48404540395	-0.310542118182697	0.249936701674908	-1.24248306111769	0.214058386405017	0.269732700170547
WBGene00000199	3672.38872455789	0.0722714420787735	0.202728939919498	0.356492970897356	0.721471415205113	0.941158949293581	2357.59025537127	-0.114159984658768	0.152801586078591	-0.747112563347686	0.454995617213989	0.838155999236315	3692.6115599246	0.162174980635516	0.182834431467695	0.887004593903149	0.375076427186073	0.77867596786658	3227.24259167815	-0.216868735933147	0.329890334022895	-0.657396454417169	0.510926030826287	0.973833242920162	3555.0990288026	-0.111178065247046	0.163623347675788	-0.679475556675081	0.496836590184943	0.803270766815372	3025.11322551393	-0.62200364736856	0.257983357590015	-2.41102237438527	0.0159078725089051	0.0255398525123718
WBGene00000200	7877.69938460912	0.0789270656686168	0.169126315132991	0.466675251610331	0.640732238713679	0.931738829985984	2416.63057366257	-0.18829658296617	0.108233716779064	-1.7397220438298	0.0819078366805603	0.420220948551027	7548.48392478556	0.225374529552593	0.160256044116067	1.40634027749595	0.159623105341849	0.597325273672407	6960.70210702952	-0.107616526293342	0.29765561144491	-0.361547110672428	0.717690493980081	0.979980601947519	7261.06928531889	-0.0589588679881365	0.146285198186736	-0.403040558572948	0.686918387672878	0.898961194144901	5214.58295699142	-1.65867258877069	0.248073270683208	-6.68622050333199	2.29007889539112e-11	1.07194923368108e-10
WBGene00000201	2950.81638221812	0.00785457107934869	0.187197171015235	0.0419588129283719	0.966531531703445	0.99222127338959	1902.15289701304	-0.126431695820991	0.138557524792938	-0.912485236799174	0.361513337627773	0.774196991484202	2914.1602144612	0.158987543321159	0.16885354555244	0.941570654030376	0.34641250011175	0.759473077762301	2864.61615232918	-0.074095611293425	0.280953437401679	-0.263729150206091	0.791988631894394	0.983972303424824	2905.99958140976	-0.0112426383433982	0.145718314410744	-0.0771532280541483	0.938501649288028	0.982163895847604	2483.28478325999	-0.649924864178063	0.241371037538061	-2.69263815082031	0.00708891596432221	0.0120676684831904
WBGene00000202	5666.01130264743	0.11215547197212	0.188081079427979	0.596314484759577	0.550965156356611	0.923770935598822	293.262203246304	-0.0140195287932545	0.233331437448097	-0.0600841830255858	0.952088587319055	0.989331187606835	4831.52140135916	0.03201138091342	0.15995124657001	0.200132112752299	0.841377259033982	0.963632405710654	4070.06977918014	0.0471480194592109	0.222839140952238	0.211578716637201	0.832435715084695	0.987379975714461	4485.47128326333	-0.350465860526791	0.156793314641497	-2.23520920728107	0.0254036173074126	0.175718937883482	2983.28205754978	-4.29502189195506	0.321549783100893	-13.3572532705065	1.07456606909279e-40	5.59982447958594e-39
WBGene00000203	2530.58857208431	0.17326260976911	0.179979933737532	0.962677372810803	0.335709455337769	0.921779068583261	924.694769450451	-0.111795040925164	0.129394257237044	-0.863987655343632	0.38759467199179	0.792142294159796	2364.00109172362	0.0324889785822072	0.149602261950926	0.217169033131762	0.828076616760992	0.960543012139291	2164.67419252157	0.156114637599573	0.237770953482246	0.656575731026917	0.511453757983786	0.973833242920162	2237.59596983568	-0.285866683050924	0.148958171939349	-1.91910708441911	0.0549707830842829	0.279757808087732	1706.88188025946	-1.39837673738222	0.271271732394909	-5.15489293719149	2.53775880580083e-07	7.95375153120566e-07
WBGene00000204	2494.92679257053	0.117409294381536	0.177524272401923	0.661370373712703	0.508374820541965	0.921779068583261	872.396341506557	-0.205008145626939	0.143272990032141	-1.43089179321901	0.152461229471598	0.560408209825367	2367.46590747714	-0.0287418336685475	0.172724844443584	-0.166402429025984	0.867840262518935	0.971102377915539	2188.68626961993	0.0631413429788439	0.194280578074491	0.325000798353783	0.745180467467702	0.980901409551479	2307.0511798755	-0.24920408325653	0.159613792798853	-1.56129416441209	0.118454359854072	0.425247869794359	1700.91053216474	-1.44628207523668	0.268688061059465	-5.38275526472536	7.33542427861853e-08	2.45405818126471e-07
WBGene00000205	2957.57721590108	0.101457204413268	0.199275982954475	0.509129112846712	0.610661726627113	0.927868350536511	598.076985221527	-0.164576123697437	0.125208800014334	-1.31441339329661	0.188707125737404	0.607106135061791	2616.64738078083	-0.054752142477354	0.191641471099526	-0.285700908906712	0.775107208495946	0.948966779889305	2635.95782968578	0.481388044147315	0.234438604191791	2.05336508382168	0.0400371830098419	0.721791509778596	2478.70974458252	-0.364506121099616	0.186179920239717	-1.95781650690522	0.0502515477756787	0.265170357477445	1795.71952013418	-2.26884579909574	0.278056568230961	-8.15965547417379	3.35981550381595e-16	2.23573064919585e-15
WBGene00000206	9478.30115567854	0.156049136878659	0.171908315814419	0.907746295688915	0.364012278145171	0.921779068583261	604.726671481834	-0.221907017902734	0.226420080525106	-0.980067745705658	0.327052679199255	0.746533483461617	8988.45454930421	0.0615611674941202	0.198152100260439	0.31067633102656	0.756046692546334	0.944158673168592	8105.88736083109	0.0950762896711625	0.202204545239593	0.470198578169971	0.638213149883824	0.973833242920162	8498.76360795724	-0.265954964858789	0.185162345627011	-1.43633395849568	0.150907335498653	0.480385939906641	4996.4311912319	-3.86778762093906	0.339847026896218	-11.380966478545	5.2020006271434e-30	9.14451487490058e-29
WBGene00000207	6624.84022781076	-0.0612118342837851	0.159574422223888	-0.38359427175555	0.701279186296472	0.937484745863292	18371.7087131104	0.0471004605123606	0.116254957798088	0.405147973079695	0.685368745189311	0.928645981370372	6041.22765296954	-0.00939087098294057	0.193988354240392	-0.0484094574631182	0.961389922177679	0.992731453150987	6461.97822184292	-0.304832947809448	0.321034472502089	-0.949533380118437	0.342349403181259	0.973833242920162	6688.62847308354	0.149259093204966	0.173652004227187	0.859529919445627	0.390048220436215	0.732487613966244	12287.1752740057	1.33570447252152	0.231051276751889	5.7809871959974	7.42635432850513e-09	2.77135180386206e-08
WBGene00000208	3475.11282347249	0.204564485506315	0.201985295908955	1.01276919483546	0.311170418033825	0.921779068583261	1390.11141803348	0.212605160932687	0.145460476325283	1.46160088502153	0.143850611736541	0.546210567162008	3241.3881701856	0.256149737979799	0.164283456291668	1.55919374818261	0.118950530106172	0.557536453953343	3291.20712727012	0.193862530366459	0.335279031465867	0.578212510096071	0.563120653713149	0.973833242920162	3088.33962933092	-0.0590150407005763	0.211214500491135	-0.279408092547383	0.779931661341843	0.935317295305194	2295.19136787947	-1.41084947683914	0.242026008859343	-5.82933001080508	5.56503530682542e-09	2.10439098098804e-08
WBGene00000209	6588.48365843013	0.157588572397795	0.22353166714289	0.704994394807866	0.480813724382713	0.921779068583261	2114.07191613973	-0.209069141682999	0.145956540745926	-1.43240680146659	0.152027433178	0.56018471348916	5609.82302266718	-0.0319255125082355	0.223044115088285	-0.14313541738413	0.886183233891392	0.974908751679027	6117.8516415756	0.450982645329518	0.230773907249199	1.95421852801811	0.0506753790566988	0.780357339293713	5519.93388443318	-0.225241111845976	0.205016539180381	-1.09864849317255	0.271921417054207	0.627229046063205	4369.61743162334	-1.55513095423126	0.308196389376056	-5.04590906265848	4.51370066426451e-07	1.37669824243039e-06
WBGene00000210	1899.42812834646	-0.130704922805311	0.21700170056956	-0.602322112970785	0.546959744133814	0.923770935598822	5208.79613499114	-0.068342554712607	0.170309408600802	-0.401284669320878	0.688210549409367	0.928921526762455	1661.80145521188	-0.197498792734986	0.165929177308432	-1.19025957904843	0.233944382595304	0.67191998834318	2151.778249156	0.0566032561697053	0.324742998290913	0.174301698474185	0.861628364487711	0.989684244259067	1957.13942280854	0.176005828987685	0.242898052922277	0.72460782155386	0.468692659164896	0.786094850959431	3643.15927544234	1.34445942236423	0.290025664563191	4.63565672503199	3.55806018476695e-06	9.71653830922248e-06
WBGene00000211	545.327229622688	-0.116982078764219	0.231598353467418	-0.505107558032257	0.613483293167067	0.927877072169539	1476.78123449843	-0.0375294360228389	0.112967856497955	-0.332213402876405	0.73972812392458	0.943768709147933	508.62197883454	-0.425369207158273	0.186610599615821	-2.27944826303537	0.0226404321274945	0.345365588795008	389.087891044752	-0.353698744387305	0.225727531795076	-1.56692779819347	0.117131569189157	0.913611144971164	512.122848860926	-0.467077905015094	0.159785826003392	-2.92314979806269	0.00346509768426426	0.0437445525904723	1025.98393522563	1.30561821418799	0.309608458376493	4.21699788511697	2.47576296192115e-05	6.07354997371576e-05
WBGene00000212	628.310211956829	0.216736156986796	0.237960516827233	0.910807220780048	0.362396957214134	0.921779068583261	2215.86319916682	0.362523030424007	0.116424873434133	3.11379363988834	0.00184698620498954	0.0380123620915955	556.357732679075	0.287414259295029	0.195564452270908	1.46966514597901	0.141652466870757	0.579560890221099	1452.43462064718	-0.18909051298014	0.37057527436422	-0.510262087249492	0.609867859997977	0.973833242920162	1030.04892840244	1.50535930944046	0.170562191248647	8.82586755259219	1.08614509288172e-18	3.00518244782158e-16	1251.7192054872	1.63951274388477	0.311254457684935	5.26743538415233	1.38342831675663e-07	4.47278017095287e-07
WBGene00000213	269.818274817345	-0.220818767820091	0.371973130544792	-0.593641716800028	0.552751772859462	0.923770935598822	3706.08212442519	-0.0494384738665519	0.18651599214827	-0.265062921935676	0.790960989992314	0.955362742914603	193.417104164063	-0.41939030336479	0.306438273153116	-1.3685963540045	0.171125484340305	0.61077003428705	226.814066233955	-0.817174756214899	0.467722787184104	-1.74713479566529	0.0806139589168275	0.85689612283061	255.089377364336	0.33383958759012	0.422882909168356	0.789437407736933	0.429856399468538	0.762300488931676	1994.34596502708	3.57759380556185	0.387885800772556	9.22331727131109	2.88047975295971e-20	2.4677417494471e-19
WBGene00000214	75423.0466245154	0.552368378964757	0.231922440119644	2.38169440904382	0.0172331917120439	0.457392464198979	124334.112689621	0.991253728203765	0.124439898092415	7.96572275772528	1.64260844047406e-15	2.5903935106276e-12	81226.8149767656	0.638642817333727	0.181149568141674	3.52550008197786	0.000422684046115777	0.0297885525203075	31202.1653000129	0.0149431973655363	0.303707120392576	0.0492026573042494	0.960757793610878	0.995781359768602	50074.8196724317	-1.18822040703743	0.23185029748092	-5.12494665716448	2.97621995912708e-07	1.78369052496276e-05	72017.489555265	0.36482951236833	0.292703197107817	1.24641451126325	0.212612256493673	0.26811330883911
WBGene00000215	28549.1685572788	0.384334520905586	0.212578058283122	1.80796891273562	0.0706113390724612	0.81440524481031	45922.3455201002	0.455962425725633	0.155623622920297	2.92990496667178	0.00339065682453683	0.0579150190791132	28227.5321657165	0.340433746419086	0.144733719647763	2.35213844602071	0.0186658261001001	0.323014990387907	18719.3120527023	-0.7301162965839	0.310162357014688	-2.35398100404984	0.0185735602234527	0.563261167225962	24866.3251567006	-0.218579345037784	0.186008001677419	-1.17510721617692	0.239951824013788	0.595622877365481	31788.1717745544	0.560167784923352	0.316743188621685	1.76852353908835	0.0769734205689605	0.108041264634765
WBGene00000216	42042.3893721539	0.446457368533279	0.211937158715099	2.10655541123602	0.0351561352065205	0.649310497174748	158946.123856928	0.323523224336938	0.168101396889485	1.92457189722006	0.0542829380095149	0.340543782162128	43683.9566450003	0.542207333643335	0.178055484472231	3.04515940775694	0.002325570137791	0.0983538255816035	45023.3774309708	-0.0729011898626739	0.264981474179251	-0.275118062832418	0.783225534723113	0.983350055629491	42091.343941087	0.232604179107765	0.161267254112628	1.44235220217314	0.149203040589685	0.478631821609539	87004.6144091556	1.90452012699451	0.265192242698001	7.18165851164568	6.88707718412432e-13	3.6451014880158e-12
WBGene00000217	41696.8524186981	0.500048832558078	0.156241047317814	3.20049590771698	0.00137191317564028	0.0982782656938038	106936.251920631	0.0494258509147263	0.114128212722383	0.433073030197666	0.664961715236863	0.924009590313962	39541.1816868911	0.387194514192567	0.131467989797843	2.94516189673207	0.00322785715606378	0.121805834531752	49985.2606902581	0.361933728518864	0.203146333844332	1.78164046414054	0.0748078813427782	0.843138650505993	40008.4959216793	0.222207741542747	0.126055800737833	1.76277283744274	0.0779388103659301	0.34347284069148	69136.5466475398	1.51520894442485	0.256926765442001	5.89743517697807	3.69195234121968e-09	1.41801239725782e-08
WBGene00000218	31175.1431134495	0.370313184498217	0.190180268097835	1.94716932625059	0.0515144378015146	0.741657130377514	120090.460129293	0.71432675022418	0.163666469348345	4.36452715738505	1.27398022723621e-05	0.000776450944290439	29637.0731829865	0.509878477176005	0.202615858667464	2.51647862378248	0.0118534090350422	0.255665972725468	30089.446003612	-0.313039747079357	0.35960618467616	-0.87050712812757	0.384023325474343	0.973833242920162	29691.1119182435	0.307662005359902	0.177182487445254	1.73641317376224	0.0824908045682401	0.353756570641176	58273.1005890226	1.65541361361632	0.269031756553687	6.15322754020666	7.59217548347485e-10	3.10779872103012e-09
WBGene00000219	87425.6554451855	0.484938233686012	0.1926148704596	2.51765729472962	0.0118138206342065	0.368576217968257	245854.285182484	0.411489477655349	0.165338061719201	2.48877647032172	0.0128183530050636	0.146916322428727	84607.4424794341	0.65256051569691	0.177778174410728	3.67064471136527	0.000241939446081361	0.0197104246625968	83724.3969419966	-0.0702792554184764	0.383264383620299	-0.183370170623791	0.854507579406124	0.989673568718926	78296.3274875394	0.227996919921714	0.170444872024284	1.33765784334791	0.181007999205383	0.522688098684284	140357.704402849	1.43802380152318	0.275543669795479	5.21885987288527	1.80027899386586e-07	5.75083681500784e-07
WBGene00000220	95.7658307044148	-0.466975470506001	0.363295429568399	-1.28538768313374	0.1986568431297	0.921779068583261	153.853716568821	0.0710789264792001	0.253337191387781	0.280570436933598	0.77903989346722	0.952545773985506	100.211813524582	-0.00799488706563329	0.406980872752814	-0.0196443803649935	0.984327060242346	0.997600119241594	179.295390809077	-0.247741311207172	0.291441424271686	-0.85005524463888	0.395294372617234	0.973833242920162	148.334840154425	0.867246510817705	0.31922530981638	2.71672227780607	0.00659319063104959	0.069938375505466	129.190482666083	0.380586833860441	0.335176616995142	1.1354814583201	0.256173646388861	0.315718066575244
WBGene00000221	2201.67803571843	-0.308067682678097	0.171255759525592	-1.79887487306411	0.0720384761081323	0.818292649091785	6056.18832011048	-0.143584449667457	0.0991370573192368	-1.44834286542411	0.147521185067441	0.55275594004787	2113.05698260851	-0.31244380444201	0.159012197153879	-1.96490464275299	0.0494252752834577	0.449913135079493	2817.49454589864	-0.792554342160021	0.220002540725229	-3.60247813296792	0.000315197922564847	0.0675182176813535	2960.14642058825	0.550497198029062	0.143055904646155	3.84812636284186	0.000119024658540898	0.00297579571752627	4358.72262275539	1.29740274812174	0.247125922149278	5.24996623922777	1.5212708887409e-07	4.89150519063201e-07
WBGene00000222	534.788530345774	-0.33524806513787	0.215823448625874	-1.55334402852128	0.120340966968667	0.921779068583261	520.797262275828	-0.255475225018963	0.140918939068109	-1.81292327850614	0.0698436553067311	0.392043057701356	523.661033578131	-0.206909512490937	0.225061106348231	-0.919348153255727	0.357913498614525	0.766442569122641	562.456574858815	-0.342745149542527	0.303164823032682	-1.1305571210865	0.25824154364423	0.960662049540463	599.616025169143	0.0961167217437399	0.185094536628933	0.519284488317605	0.603562368765937	0.860845359101949	581.659673126764	-0.145470262987072	0.242417818808081	-0.600080735410951	0.548452430752894	0.60929934501933
WBGene00000223	8203.81726076256	0.0702435071238528	0.17916066066331	0.392069926867811	0.695006547132285	0.936001917971966	7579.58904007651	0.255323442485783	0.144514028889012	1.76677271022507	0.0772663007430939	0.409404304987347	8104.36458676213	0.134926354881097	0.192897408553539	0.699472097074066	0.484257044882026	0.842984120302394	7377.61427543994	-0.405567077537891	0.311189169592607	-1.30328146724656	0.192478685824078	0.953810066955414	8224.37528173945	0.0203454678056063	0.162720228007711	0.125033427341573	0.900497086791929	0.971523492742389	7505.91808934638	-0.295701511380166	0.257772269811267	-1.14714244319868	0.251322754798783	0.310514286976337
WBGene00000224	1176.72708803652	-0.168872223907242	0.19197140955984	-0.879673823797194	0.379036033675683	0.921779068583261	2604.72928177721	-0.0411962010153395	0.122519699386767	-0.336241447061442	0.7366888002801	0.943768194071393	1171.91913764684	-0.0245183988901732	0.213932036674853	-0.114608355397643	0.908755556704041	0.980724573458296	1170.46833610151	-0.193096816440421	0.24334978281402	-0.793494919976959	0.427489527866911	0.973833242920162	1232.93422813954	-0.00651531376777232	0.185377125465283	-0.0351462660315794	0.97196310922402	0.99034170406967	1925.88707342017	1.00913801365106	0.234354784319943	4.30602693509929	1.66212827071865e-05	4.17166249080056e-05
WBGene00000225	654.355538357474	-0.162590409471566	0.228088973705124	-0.712837656421589	0.475946220886	0.921779068583261	1451.53357895654	-0.0752664302354462	0.129552038028718	-0.58097449782119	0.561257641341824	0.888769474478279	662.754529782804	-0.0582253105462595	0.25582780424853	-0.227595709220469	0.819960555965816	0.958373157989537	669.131106359706	-0.282838966692361	0.320571936675924	-0.882294843476244	0.377617384239494	0.973833242920162	714.38404361998	0.0384055895721376	0.229134144429221	0.167611813890971	0.866888676551453	0.961178136387611	1075.82871334203	1.04738440761697	0.247703351223947	4.2283820644398	2.35377842391598e-05	5.79366310213192e-05
WBGene00000226	4637.01613777744	0.169881640769179	0.181751624866181	0.934691180308613	0.349947473450036	0.921779068583261	951.147252044874	0.217442033754669	0.134940442706222	1.61139262176619	0.10709417436176	0.477809359541571	4562.15433213338	0.253817918172135	0.163955005944436	1.54809495879713	0.121599435652453	0.561889126108129	3592.40749877038	-0.357633505307854	0.290511715542712	-1.23104675706365	0.218305377160877	0.958769421698466	4210.92023333799	-0.162930763177544	0.164324568039176	-0.991517976415431	0.321432718955126	0.677099471741181	2683.0383487758	-2.3897341837444	0.257348465569591	-9.28598574875972	1.60217161146414e-20	1.40331430951414e-19
WBGene00000227	1064.50688583936	0.0425398011481329	0.21778957813268	0.19532523784135	0.84513834062804	0.966310813322087	235.631713945247	0.0230319193992842	0.189251789937126	0.121699876164637	0.903136711315882	0.982168058992355	1043.5168371517	0.343324600326445	0.196992246677377	1.74283306128653	0.0813627794401268	0.52038214073292	1042.84586989454	-0.26827286154946	0.422504240976687	-0.634958979179247	0.525455169130297	0.973833242920162	1054.71064413755	0.184665876694435	0.160814536348118	1.14831582323308	0.250838209285725	0.607286730691602	656.143410155116	-2.24864120288353	0.254950330326548	-8.81991876615106	1.14542788099117e-18	8.9351491123908e-18
WBGene00000228	2707.42968167552	0.0956713332395994	0.197744981890522	0.483811686774262	0.628519520249553	0.929141143711905	6769.62197553381	0.0609513335210107	0.1183342846932	0.515077550678035	0.606498829385408	0.903162090595646	2711.89652203129	0.201054475748495	0.255079624651903	0.788202805390144	0.430578088436596	0.814675402192271	2175.49955418354	-0.399446295544395	0.345007488889214	-1.15779021733833	0.246949656521744	0.960662049540463	2557.44102788604	-0.135956679801333	0.23952579843738	-0.5676076676846	0.570301399463074	0.842845245421489	4562.97877221619	1.26929179757238	0.234310459266525	5.41713674048401	6.0561024643664e-08	2.04666517281945e-07
WBGene00000229	34866.4446554972	0.0693010767261215	0.190725163813587	0.363355706926306	0.716339184630302	0.940908355640633	39449.781764971	0.00796627495248033	0.100813378274442	0.0790200178670126	0.937016700893089	0.98855376397212	34509.7487619462	0.232368376005982	0.188482800845393	1.23283596680308	0.217636969490901	0.655534717270824	33473.7356632081	-0.311811341308904	0.36680819925015	-0.850066443297414	0.395288146823601	0.973833242920162	35145.7481727169	0.112274092962514	0.169953589150913	0.660616192476042	0.508858482041017	0.810084355615931	36679.4479606039	0.131970298943944	0.22768124614724	0.579627444847168	0.562165881188091	0.622296997941618
WBGene00000230	17403.9206682064	0.154888838981112	0.163393525298225	0.947949673638596	0.34315507512872	0.921779068583261	13730.7402095613	-0.128965643247242	0.0942823715988631	-1.36786592297385	0.171354048111005	0.586490144050039	16019.2831633762	0.190812084115565	0.143736213471229	1.32751572834329	0.184338140580719	0.623705297824931	15784.9822607363	0.00118733282933177	0.319070837298575	0.0037212201509369	0.997030902746639	0.999721539739664	15718.9004674354	-0.0326506726991315	0.124272378218277	-0.262734753830675	0.792755027868709	0.938603098679359	15561.9772401989	-0.288448419090323	0.26082788813298	-1.10589562011583	0.2687717007675	0.329308899368304
WBGene00000231	4749.94356299964	0.0270008090121616	0.262973631444193	0.102674967310902	0.918220941813197	0.980592209457806	3053.48819510162	-0.259456615206435	0.212528860558306	-1.22080650376072	0.222159290751224	0.652074378299451	4923.69270485488	0.242700136565441	0.23661898922138	1.02570016617885	0.305032936010414	0.727856453908617	4564.45081877162	-0.403817772704717	0.476987152847801	-0.846600941542692	0.397217588952878	0.973833242920162	4961.280385542	0.0935842149870906	0.212515107312677	0.440364998848758	0.659672770923419	0.886991128024428	4030.08842313617	-0.580325274564578	0.276568164270264	-2.09830829985725	0.0358779198152592	0.0538428627098897
WBGene00000232	191.569234620145	0.332626250717358	0.242775407176855	1.37009862154221	0.170656118083069	0.921779068583261	324.814451323539	0.49678259688963	0.169681912007005	2.92772866013627	0.00341447885134351	0.0581841984553906	195.266323910829	0.100924689151787	0.229179148443399	0.440374658154004	0.659665776119478	0.917904074304528	168.992965974767	0.181060801113214	0.310780322372053	0.582600596238701	0.560162203941126	0.973833242920162	177.520538896216	-0.349558108943719	0.240979429600188	-1.45057239750162	0.146898966034091	0.475003844007001	217.620649235279	0.601716336040602	0.270889866939431	2.22125819189516	0.0263334788199124	0.0405523601970569
WBGene00000233	443.374641851016	0.0197374662462806	0.249523295571902	0.0791006955925407	0.93695253024582	0.98518903682273	1200.10362648459	0.245079547103537	0.135117971624573	1.8138190216805	0.069705593011779	0.391543081672575	442.765695826424	-0.172727481393813	0.202836501677224	-0.851560148028367	0.394458266336291	0.790295043310826	444.480223341222	-0.0178538305446919	0.216967382865141	-0.082288085466695	0.934417628708303	0.995310853214763	463.777419378447	-0.14294616148491	0.19377156224953	-0.737704541499387	0.460694011757877	0.781371595260515	761.310269824245	1.23701005486233	0.293692656707273	4.21192027315572	2.53208920289149e-05	6.20654317001541e-05
WBGene00000235	6367.37266535597	0.229216426031727	0.180076755540645	1.27288180722465	0.203059985897849	0.921779068583261	3132.52380336536	0.250737541653912	0.123292551244968	2.03367956232591	0.0419839140979409	0.298741714754441	5853.74854744876	0.0423219340361996	0.188623247129045	0.224372842056131	0.822467200894842	0.958907343227252	5902.22436399541	0.551238299820148	0.299673155929078	1.83946506022917	0.0658468124255504	0.826884508866433	5396.48800769179	-0.366464388327985	0.18612620404776	-1.96890271417103	0.0489642638260107	0.261116525465983	4441.59227706671	-1.12434501051285	0.27054276979139	-4.15588637382477	3.24028842817902e-05	7.81092656000345e-05
WBGene00000236	2486.90998998002	0.110751452286457	0.193779125121062	0.571534484002161	0.56763739185559	0.924728451126667	724.330353996194	0.0496036464782002	0.199591053320515	0.248526402626593	0.803727144401399	0.95892303663297	2127.94560998108	-0.133111881260274	0.220750520646941	-0.602996907414625	0.546510746548634	0.871918882086819	2261.25249852865	0.273540819158091	0.306154246840045	0.893473868095668	0.371603460216348	0.973833242920162	2167.19989119086	-0.202131746018689	0.219803554889718	-0.919601805894836	0.357780882672575	0.707175785025116	1596.53991140186	-1.83401088060667	0.324020468945795	-5.66016982375727	1.51223272341216e-08	5.46165002874343e-08
WBGene00000237	724.446805141579	-0.363799507227475	0.185686191953201	-1.9592168022874	0.0500874022121755	0.733273605600272	1655.14689711802	-0.298112639969849	0.152779776942506	-1.95125720128545	0.0510264575263158	0.328947260169648	702.966182920157	-0.251859490761921	0.193362174085004	-1.30252719775069	0.192736226723395	0.630338445751209	946.859941170458	-0.538492167914666	0.31426801651613	-1.71348065859266	0.0866241486341043	0.866735748200186	945.834735739171	0.489518220617658	0.161376113746007	3.03339948679221	0.00241815251693317	0.0331219058858149	1307.31704123353	1.08001389412228	0.251109118754523	4.30097441096143	1.70048698276834e-05	4.26065116848955e-05
WBGene00000238	369.573316225222	-0.130747876605602	0.213473913576969	-0.612477067641618	0.540222165980367	0.923169206551318	988.892103355597	0.0512994739150175	0.188381734741555	0.272316602166321	0.785378591746145	0.953803642729087	380.895985896804	0.136744481557042	0.225698045054475	0.605873575573224	0.544598707603904	0.870750560139839	390.118363425293	-0.32140138679906	0.321056050664779	-1.00107562568457	0.316790247963464	0.973833242920162	405.282217550445	0.153702053052516	0.199542983233245	0.77027039769599	0.441139512307144	0.768854220922839	669.050682874642	1.25333618477913	0.273683340957086	4.579512148588	4.66061719145004e-06	1.25599925352205e-05
WBGene00000239	549.040809288185	-0.152290625617098	0.200717734694381	-0.758730292811351	0.44801391186322	0.921779068583261	1582.14536160698	-0.0622127495941132	0.106563076923781	-0.583811498222888	0.55934714146947	0.887844235535872	502.087263591278	-0.313699818107347	0.176265375615717	-1.77970186720764	0.0751247647314374	0.507575832945404	470.224240989807	-0.468447521279434	0.283949239129835	-1.6497579733441	0.0989924476276436	0.876270757777245	554.412455216893	-0.088185347715478	0.224412287356071	-0.392961315774816	0.694348053284196	0.901311442065129	1086.61541778809	1.39704644480277	0.25973980581364	5.37863821229285	7.50513543549739e-08	2.50797677026847e-07
WBGene00000240	3467.08918411679	0.0826402968171747	0.195119606614263	0.423536610447091	0.671903793355702	0.934575752826072	9201.82731881396	-0.0100878879928149	0.104804690030137	-0.0962541656286	0.923318712526449	0.985557658558212	3324.8228275587	-0.0156440788305487	0.161520862673259	-0.0968548494084947	0.92284166511287	0.984087294228809	3456.88996652927	-0.0266272051641581	0.209156891950521	-0.127307328560118	0.89869716015272	0.992036129561326	3469.49910249778	-0.0268940706808528	0.151799063199227	-0.177168884405802	0.85937573565072	0.958720145749411	6238.77710636595	1.36985350004292	0.27358775487725	5.0069985795144	5.5285334816678e-07	1.66588406965359e-06
WBGene00000241	14.3373179265788	-0.517491203157793	0.776371984872796	-0.666550588172731	0.505059240050038	0.921779068583261	24.3028938269665	-0.354082309212485	0.473347849691461	-0.74803827553729	0.454437070920693	0.837897202146182	15.1141845054677	-0.506936158698319	0.904864908205927	-0.56023407925435	0.575319784675946	0.884318001117538	16.7284758084737	-0.069832957599909	0.649988823065067	-0.107437166797126	0.914442170290971	0.993994019293645	17.424240947015	-0.0738786555573819	0.826099218181659	-0.0894307293014966	0.928739602855547	0.978783521649882	21.4598351291903	0.665093504742979	0.587396727592935	1.13227308478281	0.257519642118978	0.317221552296222
WBGene00000242	17.4614393827048	-0.0582862693205807	0.63205398617933	-0.092217232380595	0.926525446923577	0.982057270287278	24.434398308306	0.719497431808518	0.479313528967466	1.50109977775602	0.133329756303917	0.529652272926922	19.5641807437395	-0.706720510621417	0.636803616755059	-1.10979349367177	0.267088023632274	0.698729092375077	23.2756367439718	0.515543227195096	0.637973015331977	0.80809566361804	0.419035513741676	0.973833242920162	21.5811664547941	-0.354043422314774	0.575714286551784	-0.614963759949926	0.53857865375824	0.828478894647937	17.8370829770526	0.0216763767939665	0.599222750540311	0.0361741552276197	0.971143493638387	0.97741394759994
WBGene00000244	31.5838742073236	-0.513896746406692	0.447001406893378	-1.1496535323641	0.250286600208198	0.921779068583261	67.3468062081722	-0.127144654911336	0.28229417175761	-0.450397732690378	0.652423679528904	0.918555051129	30.3164887470843	-0.46775679843207	0.497392986161879	-0.940416956904649	0.34700372763688	0.759942091127796	38.0989167416484	-0.124786003871856	0.422619564448743	-0.295267929762373	0.767789213277407	0.982498480685846	37.5161069472586	0.138369372282091	0.408185589948373	0.338986421102203	0.734619959578319	0.917501199891639	53.6363968589493	0.839540914308839	0.376788400651153	2.22814957376069	0.025870542417894	0.0399057478018027
WBGene00000245	603.209340023997	-0.181100550107608	0.199217715904005	-0.909058460417613	0.363319267949381	0.921779068583261	958.272992235467	-0.266236997661501	0.131113769168167	-2.03058000201354	0.0422976180521012	0.29979030862096	604.457000532341	-0.53264186599986	0.185902932775982	-2.86516117871958	0.00416797037958257	0.139947968558695	633.812748758518	-0.251326423655514	0.278005226337818	-0.904034887999245	0.365976902183749	0.973833242920162	701.132763400017	-0.0935988826693213	0.199491749207321	-0.469186735999037	0.638936165555741	0.877927655305993	844.59157862829	0.622143012968588	0.280062995578568	2.22143954321182	0.0263212052350229	0.0405440934857624
WBGene00000246	266.777702050329	0.0969512698329041	0.238435370432549	0.406614461843574	0.684291173861069	0.935349473601959	569.135404538648	0.283695243512425	0.161139929707159	1.76055211162117	0.0783142400186067	0.412015201032003	249.496948827452	0.105446201525691	0.226131104611076	0.466305604914675	0.640996767388256	0.90970532146221	229.694955077129	0.0284467432433028	0.232007293100125	0.122611418215316	0.902414812244546	0.992036129561326	239.109948514232	-0.179927915838679	0.205949437048535	-0.873650923339381	0.382308384999573	0.726538229274193	383.01269454495	0.915246640807153	0.271710230893077	3.36846587557212	0.000755877533731554	0.00150152553052302
WBGene00000247	2081.81729115223	0.0215672957165249	0.188281355065781	0.114548228681432	0.908803217006926	0.978146996459408	1813.08943689798	0.0878325646879075	0.114451132910093	0.76742416133971	0.442829367743296	0.832581537606537	1800.62055571817	-0.0296781705458611	0.153972998484887	-0.19274918874022	0.847155398660545	0.966106893562732	2144.44104539405	0.0373529377755073	0.223217281927744	0.167338915037943	0.867103386033975	0.989891216698216	1994.91334084634	0.129937222268436	0.139897020350724	0.928806217192341	0.352989521872153	0.702700004149898	1931.81665072375	-0.318062709198639	0.265443382175667	-1.19823182854169	0.230826777611612	0.288353394386591
WBGene00000248	1831.0308268799	-0.0420887407915408	0.179771495473314	-0.234123550459025	0.814889063331815	0.960602816314656	921.108801064315	0.218322184137844	0.126479403190129	1.72614812081026	0.0843207685519662	0.42634411531302	1744.7788453857	0.0687918381198611	0.187111853314325	0.367650883155431	0.713133568738509	0.934137534515809	1521.48094943371	-0.284866417344969	0.277058326913143	-1.02818211789128	0.303864168436214	0.971641825588052	1719.51005895469	-0.122602776091754	0.165172798949067	-0.742269773666305	0.45792390148649	0.779777789885475	1366.81025955732	-1.20051891282707	0.24226693941029	-4.9553559216511	7.21980052965026e-07	2.14777177046546e-06
WBGene00000249	2681.40791689143	0.0178262811315692	0.207727091566512	0.0858158702224999	0.93161279040621	0.983320931837812	187.248117930448	-0.198420345856355	0.295950886147757	-0.670450250847673	0.502570810155283	0.862095989818713	2263.6541969252	-0.193546933159083	0.187195133103261	-1.03393143801617	0.301168216666773	0.725984977456198	2238.26153194215	0.380494615516765	0.246372785995229	1.54438573229485	0.122494914397116	0.916489067738326	2209.38594044175	-0.386528863458111	0.176692506211615	-2.18757926833176	0.0287002633398965	0.189947577745507	1487.37797023701	-3.82135745139003	0.332231936945414	-11.5020773936549	1.28778110424078e-30	2.37518077173791e-29
WBGene00000250	2563.91065136442	0.259157214582766	0.167803801156924	1.54440610281773	0.122489982527389	0.921779068583261	29.6498388225907	0.400162000803652	0.744396450029227	0.537565702775639	0.590876913657719	0.897916938599291	2246.4527086793	0.30377134229673	0.198207508187465	1.53259250910628	0.125376288334342	0.563550540560964	2711.4103297403	-0.0899828210335079	0.383337519708689	-0.234735230461889	0.814414241644849	0.985836960098226	2452.51365190535	0.356609749707126	0.174661371406086	2.04172076994638	0.0411792372956503	0.23827693215235	1221.41593212598	-6.57924267880851	0.4975903999865	-13.2222058122243	6.53198611227849e-40	3.11800551169847e-38
WBGene00000251	10.1395353917245	0.572217973245659	0.798352560610402	0.716748466126487	0.473529314876586	0.921779068583261	55.0060430303542	-0.0790783062050087	0.497978440794785	-0.158798654172253	0.873827509171936	0.974459727626236	12.70233437987	1.45382717844516	1.03975494460952	1.39824021610317	0.162040943849033	0.601152207567709	78.9601384995153	-3.89579513092199	1.71926010318925	-2.26597192809584	NA	NA	76.4473097874019	4.2156202224416	1.87859898717634	2.24402347239522	NA	NA	32.3007431284547	2.69876562593733	0.659631331995149	4.09132419130931	4.28917041823529e-05	0.000101463131542837
WBGene00000252	2.87240457886675	-1.1816035046479	1.49047757235577	-0.792768389517136	0.427912776646361	NA	19.4683896356055	-1.52625915931547	2.10594627457253	-0.724737937403115	0.468612816464213	NA	NA	NA	NA	NA	NA	NA	74.5500566483258	-5.1247093403853	1.98261204231918	-2.5848271023264	NA	NA	72.0390683834732	6.19339218913865	2.37645847961611	2.60614365546968	NA	NA	16.6065465683709	2.90107919588487	1.18357223284288	2.45112137255588	0.0142411924095879	0.0230788815072667
WBGene00000253	769.73556221379	-0.161281531615268	0.177534982660469	-0.908449305023536	0.363640886183179	0.921779068583261	1679.82078470139	0.0197997207825944	0.142961954653123	0.138496433058961	0.889848088458152	0.978632503228515	685.360529748614	-0.0979291762966948	0.19244102596585	-0.508878893183997	0.610837115438857	0.898724659747817	799.520760620831	-0.494973899720989	0.290334701438928	-1.70483892303554	0.0882244700076579	0.866735748200186	829.387517659422	0.321512343357141	0.17719456995129	1.81445934514542	0.0696070363469024	0.321879222951233	1232.31585343624	0.947707326844147	0.2619809530049	3.61746652179871	0.000297500796305837	0.000626066789262964
WBGene00000254	14731.0024029125	0.0773214961115425	0.170581759478456	0.453281150035904	0.650346304481465	0.933053577356229	4765.2465088249	-0.0242201512187856	0.128797110583347	-0.188048870887614	0.85083834106657	0.969052932605516	14575.370419296	0.2013014646729	0.150751264659156	1.33532189682148	0.181771014969894	0.620016205535254	11707.5621315262	-0.130773165720958	0.350732132603028	-0.372857669898675	0.709254378325124	0.979980601947519	13236.8188163083	-0.257651531520276	0.170869199639664	-1.50788750730748	0.131583320518286	0.44826897269117	9775.92748774906	-1.66916740234335	0.259638080122826	-6.42882354373333	1.28595298630993e-10	5.64153820693975e-10
WBGene00000255	19.3606860003523	-0.32545931467911	0.564127317545784	-0.576925287176322	0.563989927457505	0.924366156812304	58.2726896825098	-0.280459718220517	0.309731768120258	-0.905492258422856	0.365204659327887	0.777230428826017	19.9897008814751	-1.32441937491371	0.670129814365371	-1.97636240997271	0.0481137457595602	0.446962789081312	22.4778285205937	0.385041993301046	0.732757158423981	0.525470121819344	0.599256418323944	0.973833242920162	23.4720463940011	-0.515006788679169	0.554549494290235	-0.928694001133882	0.353047690511752	0.702700004149898	42.3501302066492	1.4824289315505	0.441139329129215	3.36045515251777	0.000778141628248856	0.00154331568967181
WBGene00000256	42.2072751665564	0.562941336891986	0.518398108152173	1.0859247517291	0.277512285154451	0.921779068583261	130.283768049596	-0.506429819285347	0.396793524638451	-1.2763056548032	0.20184749200797	0.625985240701215	26.6249345009491	0.297498423747074	0.533285297385552	0.557859789507736	0.57694013129245	0.884641534648424	196.511692066589	-2.10033191348278	1.15949749457433	-1.81141565489441	NA	NA	169.168396600914	3.61301258591164	1.14860977074907	3.14555271766092	NA	NA	93.772943741066	2.0675976573291	0.550596945988908	3.7551927456037	0.000173208130473516	0.000376978624757261
WBGene00000257	6080.21888995447	0.123573858071577	0.178451940100364	0.692476966078805	0.488637846198938	0.921779068583261	92.7307242967057	0.0357508863524227	0.677121397934259	0.0527983408314822	0.957892583483269	0.989976610460602	5749.23469774818	0.222798360778737	0.156300990350935	1.42544433198087	0.154028800957629	0.592203628917819	5019.64731222509	-0.269286430882019	0.380651618673648	-0.707435402009657	0.479295943195268	0.973833242920162	5526.96962998325	-0.0639685692564668	0.161414831028415	-0.396299205276906	0.691884313443846	0.900436773869653	3058.43563272254	-6.04071681591292	0.561647798929684	-10.7553467269426	5.59233070178967e-27	7.64525130757987e-26
WBGene00000259	2232.39667410315	0.264132518890992	0.21626893049424	1.22131513892157	0.221966723611413	0.921779068583261	533.435949260058	-0.112629503992589	0.140841291245662	-0.799690935779161	0.423889885891073	0.81958541002326	2009.87085783806	0.190982398322344	0.189473395650689	1.00796419289617	0.313471652458609	0.73409481420943	1883.39886557787	-0.2022181420915	0.2907523089278	-0.6954996946962	0.486742202454253	0.973833242920162	1990.40664542488	-0.00868415822182265	0.169601771389436	-0.0512032283075761	0.959163579403712	0.987377026493495	1332.95543251645	-1.97157032727545	0.310905089918805	-6.34138967551267	2.27701788528937e-10	9.7751384429654e-10
WBGene00000262	406.879889464056	-0.490103978308443	0.259215052758147	-1.89072344793849	0.0586612707014808	0.767584411943937	129.620742003874	0.14195761581089	0.216639307230272	0.655271740044845	0.51229281231413	0.866713976150606	383.69622005564	-0.35077456251248	0.235033760351408	-1.49244330681696	0.135582969133072	0.572669214330542	338.808735293316	0.162813400837593	0.2750733511968	0.591890854309287	0.553923678466964	0.973833242920162	378.056438652012	-0.486330904440052	0.221452949720762	-2.19609133702343	0.028085406526856	0.187732431064307	310.244417423946	-2.05202564267274	0.355778539313646	-5.767704951039	8.03583309224103e-09	2.98614270225176e-08
WBGene00000263	6313.8793108514	-0.0180629236897218	0.203085062931686	-0.088942650084501	0.929127487980969	0.982479413261379	5013.89650834596	-0.244630735746039	0.133565498763571	-1.83154136368007	0.0670197796847971	0.382935480300453	5402.99901950063	-0.000298763908525526	0.148552285405506	-0.00201117005847459	0.998395319542964	0.999493024913048	6028.97702971821	0.197026245592782	0.283299309626331	0.695470263773878	0.486760640290488	0.973833242920162	5601.12686056449	-0.0359423580428415	0.150384262785632	-0.239003452735452	0.811102905425567	0.943498586583898	5971.0147866515	-0.313899021953427	0.289375692741938	-1.08474564321254	0.278034326269752	0.339218440321079
WBGene00000264	1587.82410988789	0.29011037658709	0.193315042122374	1.50071289539611	0.133429836257947	0.921779068583261	38.7744229863644	-0.0953918718428153	0.465293329689585	-0.205014483887948	0.837560808868207	0.965394412799737	1519.4052593702	0.412396867453454	0.176271027525006	2.3395612611094	0.0193064049939145	0.325894288137023	1371.43500725719	-0.148966593241019	0.347468770755334	-0.42871937215305	0.668127461005207	0.975395583632101	1413.17516855929	0.0148740353005056	0.154046418302993	0.0965555412736045	0.923079364379828	0.976631527135107	756.510882427955	-5.23199553269561	0.339809350017562	-15.3968557146094	1.71823502301289e-53	4.31440084269523e-51
WBGene00000265	1156.41231138364	0.149977800152961	0.243468274166541	0.616005517213182	0.537890878454253	0.923169206551318	29.0875460719385	-0.881011185181763	0.985331872420669	-0.894126344474557	0.371254295329286	0.780447978975959	1077.92439823526	0.364199155969078	0.185729620250216	1.96091046478439	0.0498894683621173	0.451144438586111	1148.71114902652	-0.290562300987973	0.287940686865188	-1.00910470191388	0.312924423256684	0.973833242920162	1128.8232909487	0.296686417669688	0.174326133077488	1.7019044272485	0.0887732857286399	0.367787700619204	583.541506438929	-4.89223996386275	1.16530001559302	-4.19826645361631	2.68966047874488e-05	6.56693914560798e-05
WBGene00000266	758.60591228528	-0.191762411975513	0.194281944062019	-0.987031568483271	0.323627162947977	0.921779068583261	1888.84360611337	-0.284692373746328	0.128498738337624	-2.21552660694857	0.0267239401635014	0.232280546332557	772.166553820908	-0.224896156733568	0.192251707443537	-1.16980056886943	0.242081234694162	0.677577927104936	881.245961657411	-0.104052508758481	0.314499462215946	-0.330851150031648	0.740756922393338	0.980901409551479	879.200100612795	0.0654221156850635	0.186069179370159	0.351601033048656	0.725137490355437	0.912730872499098	1424.86041362183	1.28251781366731	0.234220027471497	5.47569662386529	4.35793757386014e-08	1.49601856219007e-07
WBGene00000267	124.003625561615	0.00142090942396667	0.296305573338377	0.00479541916123195	0.996173823753167	0.999356704087389	330.282715638942	0.00569466212303627	0.168652416741456	0.0337656716284486	0.973064010399102	0.992986171828228	115.92031407983	-0.195838339003265	0.299937277049659	-0.652930975868134	0.513800778235537	0.857001860741283	156.912355160355	0.108173263679864	0.323770213293924	0.334105051169924	0.738300288595487	0.980901409551479	138.538475842115	0.214707727375658	0.268413398531616	0.799914343137265	0.423760427006308	0.758112173922575	225.029810019224	1.31570055877877	0.312612430781683	4.20872757839116	2.56812788088953e-05	6.29137753741143e-05
WBGene00000268	6551.40673908086	0.132441679291096	0.169229444034225	0.782616051520628	0.433852612647131	0.921779068583261	2075.80160332125	-0.00481551403633622	0.137879347421815	-0.034925564461834	0.972139095552594	0.992910169551083	6540.55695908403	0.201245152105344	0.156583948714278	1.28522210455019	0.19871468137384	0.635911629726209	5666.32824564229	-0.170698012835206	0.33628052632713	-0.507605999965494	0.611729682025987	0.973833242920162	6191.0965293834	-0.129548219409416	0.183842742400676	-0.704668662563097	0.481016457538748	0.794240893788201	4250.3910021417	-1.67863128899082	0.25134852870324	-6.67850055717946	2.4139930880366e-11	1.12785342845296e-10
WBGene00000269	992.990500467233	-0.011878438501475	0.194496464856824	-0.0610727732774947	0.951301252440176	0.98832871705096	315.524876089769	-0.0862745518727986	0.154745755248039	-0.557524513254085	0.57716911553836	0.893979359649871	965.014333911938	0.163923609396817	0.168574698990328	0.972409325827847	0.33084695428154	0.746997681924323	874.011241737932	0.0304207469914781	0.283279785665965	0.107387637702287	0.914481461476488	0.993994019293645	909.046139933959	-0.18205013326892	0.168217620511869	-1.08222986816102	0.279150399814969	0.634905574370228	674.701231556141	-1.70675825880786	0.260177251327235	-6.55998266605254	5.38140334003249e-11	2.43965356232825e-10
WBGene00000270	416.947393385332	0.075146973284155	0.198529860271164	0.378517232528722	0.705046394691837	0.937974251138016	187.246584832971	-0.261011805506193	0.190601850388847	-1.36940856016719	0.170871599949142	0.586270357617181	370.57799314759	0.0489719748200723	0.218772375862585	0.223848987455494	0.82287481053478	0.958907343227252	420.686321187011	-0.176889321467261	0.317571810134605	-0.557005741133904	0.577523506650775	0.973833242920162	411.694505440427	0.195536502272456	0.270460664817168	0.722975751038099	0.469694782198701	0.787148137220746	309.680540277839	-1.07418165672442	0.284206512286051	-3.77958143212169	0.000157092212304352	0.000343780921418365
WBGene00000271	4195.43762498629	0.14955768515981	0.186768696409883	0.800764196755923	0.42326816983574	0.921779068583261	346.38607114967	-0.123919355255743	0.176231228064116	-0.703163432593564	0.481953904955895	0.853020547828784	3969.39506633241	0.302203032265624	0.169621882635755	1.78162762710619	0.0748099760902617	0.505960295762163	3509.98567495828	-0.176676058855992	0.364648768493065	-0.484510230450296	0.628023805618798	0.973833242920162	3736.52076343119	-0.0525354224999295	0.153425691891045	-0.342416070296997	0.732037796306368	0.916690009540773	2224.95067561487	-3.53307795151383	0.270999459876241	-13.0372139971323	7.51533564321383e-39	3.21298839853321e-37
WBGene00000272	18.2466414469857	-0.375807206147969	0.703868589722603	-0.533916716323534	0.593399156127207	0.926306153452794	9.41056323385184	0.744299831707206	0.727717498291875	1.02278677296376	0.306408673271635	NA	23.7484480767942	-1.31426850936137	0.711814637342638	-1.8463634216175	0.064839454636515	0.486343598829179	32.0231117870043	0.445389178237858	0.527457109617615	0.844408332197374	0.398441267911788	0.973833242920162	29.7342505851057	-0.282655803542415	0.578131260240016	-0.48891285246376	0.624903396115266	0.870364343772745	13.5021268568654	-1.56031474921096	0.71347623942996	-2.18691900722243	0.0287484371106512	0.043929467447472
WBGene00000273	29844.3067102843	0.00402648509610188	0.169198311150654	0.0237974307705512	0.981014189418446	0.995929168495323	92520.1382691028	0.0698425596879595	0.175330813579741	0.398347319914732	0.690374184117454	0.929834600920871	27539.9496716903	0.0849222433974293	0.157587424401999	0.538889722448892	0.589962949226209	0.889127899378085	33433.621271455	-0.13257808540613	0.393852521241032	-0.336618602791664	0.736404430839229	0.980331535609348	31324.6324275744	0.29105208530581	0.215918085859097	1.34797455316339	0.177666567294753	0.517940344407028	59291.1183808977	1.50263273613015	0.280966195781116	5.34809083332133	8.8886855859118e-08	2.93908969232683e-07
WBGene00000274	2997.05898281885	0.164184396601169	0.195907626403772	0.838070470328599	0.401991126469823	0.921779068583261	374.81786542211	-0.0169804057297461	0.171620726755202	-0.0989414626705708	0.921184747948175	0.985320791861035	3044.1552139916	0.288786089092855	0.175304877457055	1.64733630508142	0.09948893953222	0.539279315625	2442.56518140243	-0.275321949014066	0.409194769711004	-0.672838387471359	0.501050113010366	0.973833242920162	2782.89786237043	-0.15386596640098	0.173878321874426	-0.88490597759565	0.37620734378123	0.722013654810659	1650.8748440362	-2.99634152510926	0.264295025262759	-11.3371090588267	8.59366016912589e-30	1.47389221245359e-28
WBGene00000275	7118.74441868869	0.24896940233214	0.212258242120793	1.17295516934723	0.240813783941172	0.921779068583261	109.574127724669	-0.239115259772838	1.09050979604062	-0.219269245119127	0.826440317797546	0.96407842262056	6856.0889354232	0.358053929955867	0.17250032216012	2.07567107975317	0.0379243824670981	0.417816025770969	6916.12459409488	-0.196765418662572	0.336467198459172	-0.584798219748152	0.558683401544456	0.973833242920162	6865.77781309445	0.172386015786374	0.149505751260927	1.15303936024183	0.248894229371535	0.604867150832228	3412.77210541611	-5.81240760777498	1.05850624351265	-5.49114154347026	3.99344142497539e-08	1.37598742682935e-07
WBGene00000276	6115.48358598573	0.111209360070366	0.186215725774963	0.597207134937461	0.550369096161826	0.923770935598822	3288.31800902193	-0.00585294880765893	0.120371300703326	-0.0486241219747592	0.961218846143082	0.990890974629925	5802.4160237586	0.0180586078636477	0.152261581765292	0.118602523724498	0.905590265824509	0.979986279812391	5914.18578079694	0.0331527308557093	0.222861873373138	0.148759096178832	0.881743727947461	0.990619952085272	5905.34131653303	-0.0714074990744508	0.15835461970268	-0.450934107312577	0.652037040470954	0.883940912219266	4624.99201431208	-0.911401447973277	0.238277326086014	-3.82496086784303	0.000130792859833543	0.000289093416125991
WBGene00000277	4457.78846856506	-0.312802279295153	0.163278051640718	-1.91576440404527	0.0553950905078559	0.753444199714362	9911.59401776224	-0.0822498051146678	0.142232146211437	-0.57827859106055	0.563076046061159	0.889292648521023	4186.66041921246	-0.334933738963083	0.199286965571519	-1.68066053894972	0.0928288695626469	0.533955366553557	5278.03704554516	-0.34653161544062	0.28070700117076	-1.23449580521798	0.217018208866611	0.958647378779192	5302.17549147303	0.284451305971758	0.182891187259969	1.555303512615	0.119873801189545	0.4276730742669	7491.15549554972	0.96596468322274	0.238298906975884	4.05358419592119	5.04388347076704e-05	0.00011836259452983
WBGene00000279	179.240844081324	-0.145840437288779	0.254854381465372	-0.572250068647907	0.567152571636434	0.924679081530267	80.9302963136232	0.143259656961357	0.257971484670401	0.55533136596238	0.578668028442312	0.894118291099596	156.531342311256	-0.140291221726211	0.32155758648672	-0.436286461964738	0.662628902996333	0.919318167023415	145.547512073685	0.255324986165902	0.279476670948118	0.913582465755435	0.360936283320587	0.973833242920162	150.890331539082	-0.384756395441453	0.271076408814032	-1.41936510493397	0.155792600281107	0.487610777004864	134.226901870356	-1.36730645112598	0.301776114423602	-4.53086372901832	5.87430223374153e-06	1.56275425985687e-05
WBGene00000280	50.7412094794768	0.0296026926544573	0.421970357853609	0.0701534885176155	0.944071493851998	0.986997130710434	97.1827885547124	0.105934091411607	0.269759720468701	0.392697958121949	0.694542578945342	0.931265994195352	57.0118630839551	-0.475324113437878	0.427181595058746	-1.11269801633779	0.265838147780147	0.697915313685362	61.6994158096386	0.26962933606383	0.556833582661723	0.484218884168182	0.628230536253676	0.973833242920162	61.320123750448	-0.283733337683632	0.400559698287312	-0.708342199419467	0.478732777205578	0.792338903257832	70.4257010007293	0.852223335127361	0.399191960077024	2.13487099029481	0.0327715495309237	0.0495823804705111
WBGene00000281	1215.10193848085	-0.115373065844739	0.173755306983043	-0.663997364155316	0.506691998108681	0.921779068583261	3172.70710510949	-0.104643005463564	0.155367083712275	-0.673521076429245	0.500615844725463	0.861163007507014	1231.58051751257	0.000579627931562527	0.228914083764687	0.00253207632326526	0.997979697553724	0.99940012540817	898.279711400236	-0.341167614464355	0.254967044364703	-1.33808514474659	0.18086868272226	0.951617598620783	1139.03241930548	-0.38303471375294	0.231325501229756	-1.65582571621667	0.0977571183586813	0.386928636397489	2248.77586136981	1.29952300731333	0.240431962516689	5.404951129254	6.48260655821102e-08	2.18201092903361e-07
WBGene00000282	3575.58917142105	-0.2458259142589	0.197096676518944	-1.24723520761788	0.21231126688523	0.921779068583261	9366.30029866344	-0.0969995490162001	0.139995783836939	-0.692874787780618	0.488388133106595	0.856733557590017	3465.39970449386	-0.288102945571964	0.148261647520291	-1.94320615203291	0.0519912550793693	0.455961834205981	2901.92686141201	-0.569057370973553	0.289172566028951	-1.96788159675072	0.0490816627509559	0.773596893669074	3666.07193799818	-0.197962480933424	0.125050213146374	-1.58306392250371	0.113406895549188	0.415967271986758	6730.41930026063	1.21907644664553	0.295831020328151	4.12085401082439	3.77470568709441e-05	9.00916883095949e-05
WBGene00000283	529.339506822908	-0.0928587465757892	0.183496071880663	-0.506053048569781	0.612819409603367	0.927877072169539	1595.65424890431	0.0153977466227469	0.133534924279441	0.115308760654441	0.908200394684658	0.982497405737925	540.094690019216	-0.220212091750816	0.191863073644154	-1.14775650972443	0.251069095563671	0.684145481960543	475.952198429414	-0.397699547450841	0.302244760988826	-1.3158194906331	0.188234635833722	0.953810066955414	566.420751133755	-0.171901696276941	0.245499774226706	-0.700211219413176	0.48379540601306	0.796695519811806	1056.50988914841	1.44890818628941	0.257775318045334	5.62081814999294	1.90055244945908e-08	6.7972245370096e-08
WBGene00000284	69.9869672219684	-0.376025341683511	0.463357121813344	-0.811523820356834	0.417064919204996	0.921779068583261	116.433263014613	-0.00418008211600182	0.321537807002123	-0.0130002818485797	0.989627567997259	0.996887229702796	75.0622552811293	-0.610872755646183	0.45789495788362	-1.33408928211314	0.182174597968321	0.62084557506641	79.5590647094844	-0.42979797045989	0.407098542163992	-1.05575905080681	0.291078310999505	0.970662761619388	90.6382627779743	-0.014633445453524	0.421279875354347	-0.0347356859646227	0.972290504803093	0.99034170406967	95.2522280032796	0.536736239973973	0.449045868226242	1.19528154683643	0.231977047014644	0.289543913415245
WBGene00000285	269.943277606068	0.168224389386378	0.234800371484829	0.716457083617722	0.473709158145672	0.921779068583261	698.932797520158	-0.0368708274398755	0.138837343879851	-0.265568516434478	0.790571535359036	0.955166681678759	253.184591738252	-0.287179115110323	0.240967096192136	-1.19177729925973	0.233348579131922	0.670677434278808	340.237795748371	0.330862205227389	0.363833528579119	0.909377996358682	0.363150632460955	0.973833242920162	291.775323855076	0.050737330820287	0.216877581038109	0.233944562538125	0.815028017061654	0.943857594696513	476.418994750613	1.39212472923476	0.268926350620835	5.1766021664331	2.25963337280937e-07	7.13155030078198e-07
WBGene00000286	264.847051115804	-0.0475995874296459	0.239126527805971	-0.199056072391385	0.842218882690273	0.965763588054572	559.276478044487	0.183925673908546	0.127171921039693	1.44627581627189	0.148099856022353	0.553051908999133	244.537029362339	-0.37712741175067	0.274110154451745	-1.37582430138341	0.168876035851256	0.608357082041417	293.750051638099	0.354733019761377	0.374885510596323	0.9462436123421	0.344024346421911	0.973833242920162	268.6353441924	-0.153148782307744	0.275435578240247	-0.556023964972893	0.578194472049709	0.847251449212036	392.608656549532	0.893903316696302	0.259916312399439	3.43919667236027	0.000583443203914924	0.00117866367631121
WBGene00000287	49.6591007359179	0.934383033154517	0.396444989272087	2.35690463605086	0.0184279786187851	0.470682127557567	137.476285773198	0.218051425203238	0.215054431106439	1.01393597928385	0.310613301839543	0.73590561802961	52.4472365689251	0.116724836049541	0.476709881399207	0.244855079795992	0.806568644170375	0.957742820686301	31.6395990080269	0.954179512935319	0.639851787975505	1.49125083475089	0.135895651751192	0.930105450386944	37.3071080649835	-1.32207732251291	0.486718920352108	-2.7163055867162	0.00660149539962527	0.0699817529560531	79.029749689831	1.84022539093822	0.362858616901127	5.07146669591051	3.94761356897861e-07	1.210537350348e-06
WBGene00000288	111.307655688516	-0.117970251556876	0.332940815780943	-0.354327994542111	0.723093090278804	0.941551394456075	232.585349019154	0.270025154048746	0.198321066098164	1.36155557935076	0.173338182004248	0.589284425805871	130.493824342223	-0.45353106155694	0.338031673196383	-1.34168214850523	0.179699077596496	0.618570013070796	155.080552418559	0.461019585804505	0.458022044951692	1.00654453401501	0.314153700344591	0.973833242920162	141.020682648195	-0.251521463610129	0.288885771768345	-0.87066061464537	0.383939489413118	0.727849658986773	160.958578833495	0.822103446018876	0.326464560446187	2.51820119432041	0.0117955920754437	0.019392155947066
WBGene00000289	2431.04881215975	-0.204834443731376	0.229358567094174	-0.89307518060693	0.371816913251339	0.921779068583261	1164.8862278718	-0.294656594146384	0.160585565968166	-1.83488841210546	0.0665222249819222	0.380955238480223	2456.09291697833	0.140762643855191	0.198045642148121	0.710758602554418	0.47723383784144	0.840371233742571	2545.91791864366	-0.413268970339502	0.322696488034489	-1.28067390152487	0.200308230415288	0.953810066955414	2667.56558337587	0.213306494677405	0.167497418501042	1.27349123697735	0.20284378017279	0.552584700304509	1968.55059730955	-1.10438543168408	0.267268598501941	-4.132118168293	3.59435541776238e-05	8.59852999164289e-05
WBGene00000292	7548.52044711638	0.108399652533168	0.183955506325292	0.589271040038792	0.555679468575108	0.923770935598822	2804.74129945317	-0.11715827882275	0.0873831211225983	-1.34074266651998	0.18000401665838	0.597928034271229	7096.97562635157	0.0896823925415096	0.160989886956366	0.557068485710637	0.577480638222296	0.884895939055891	6161.69094771781	-0.0401272957496629	0.262281937733294	-0.152992981889843	0.878403809776177	0.989893015084312	6707.03861276753	-0.2386537519479	0.160025578862409	-1.49134753109124	0.135870275910241	0.455765296097377	5204.37245429858	-1.41010913003024	0.266423635360116	-5.29273286179825	1.20501882364172e-07	3.92115306846947e-07
WBGene00000293	7097.38187564283	0.0115446661381447	0.162437456063284	0.0710714537024454	0.943340887347876	0.98645702059188	3456.02837913975	-0.191209792178376	0.0969041777399331	-1.97318419739896	0.0484745802223455	0.320142588394601	6556.27763357222	0.0161454750188586	0.135552167169625	0.119108940535453	0.905189047647543	0.979986279812391	6019.42461942529	-0.0514817959160609	0.248899590491204	-0.206837607946487	0.836136684292956	0.987379975714461	6440.24331708444	-0.18193529566733	0.139374957602272	-1.30536574717038	0.19176833607546	0.537398066709776	5473.86807885777	-1.03465800939863	0.262752484387639	-3.93776679908456	8.2243464649944e-05	0.00018704149597729
WBGene00000294	2598.40566348843	-0.178578695460773	0.177505323531626	-1.00604698443851	0.314392969304121	0.921779068583261	3867.22372606336	-0.0373626949509662	0.139914336800339	-0.267039788812233	0.78943852604555	0.954620573621266	2420.24007919498	0.0637687240140442	0.184134408913637	0.346316174094072	0.729105114657167	0.936893414393017	2530.71946215023	-0.242900548465813	0.342964578827697	-0.708238003166632	0.478797469841793	0.973833242920162	2596.36135341761	0.118045831467503	0.157864576914438	0.747766432310421	0.454601052681791	0.777623088672891	3336.33596340781	0.413084211466437	0.263515190224067	1.56759164856945	0.116976462384717	0.157356301240599
WBGene00000295	31.4025443027043	-0.0858552313162848	0.474491275243868	-0.180941643810329	0.856413381270904	0.968540787267399	65.2744684273082	-0.00587726525977621	0.286012974719908	-0.0205489463040333	0.98360546680176	0.994882271239558	32.9563034577268	-0.461541763697716	0.561897076086494	-0.821399119768102	0.411418964783676	0.803071141978123	23.4779349108861	-0.835915913792271	0.552196316829608	-1.51380204524293	0.130076053747806	0.925370096042306	34.264135220188	-0.380154920276478	0.516923340881376	-0.735418369053132	0.462084738097791	0.782175116308203	48.037541561009	0.966596784628682	0.402883759290777	2.39919520789383	0.0164311525614545	0.0262820851087414
WBGene00000296	21.3467782680995	0.104975800260788	0.521572599686193	0.201267858633577	0.840489133382993	0.965380178225951	24.6355118869889	-0.0439539422562534	0.473586446655057	-0.0928108111342719	0.926053862042399	0.98570350500051	19.6920202319245	-0.233666064631189	0.720844464712154	-0.324156008778532	0.745819925263806	0.942719796109624	23.0400903912999	-0.48802530245471	0.468898431486953	-1.04079107474747	0.297972523256232	0.970662761619388	24.2069760733326	0.279141487477057	0.590702666111919	0.472558367332929	0.636528290831361	0.876725764229958	22.6358672658147	0.211225112458389	0.493533907708831	0.427985006013011	0.66866203681991	0.72198940210543
WBGene00000298	1256.17483122103	-0.313464867087977	0.235043715495192	-1.33364496228953	0.182320240110289	0.921779068583261	8424.37129403386	-0.618072291010876	0.142086877570804	-4.34996040153589	1.36162117944986e-05	0.000818010133330447	1185.4086467679	-0.688179150401141	0.210110281449663	-3.2753235379679	0.00105541026550842	0.0591909257239308	1488.71597542836	-0.408088820740975	0.247106827600439	-1.65146720025412	0.0986432128716689	0.876270757777245	1570.06062570252	0.187805311652826	0.192641636666664	0.974894705539664	0.329612492637159	0.68425551802169	5717.31466010943	2.77439071356716	0.310788491069483	8.92694161234846	4.37948425982903e-19	3.51276119092115e-18
WBGene00000301	4491.82467180168	-0.558846258215153	0.259287192580372	-2.15531763313734	0.031136986872259	0.603003300884418	54.2989453777169	0.0234377682754929	0.898433003187597	0.0260873856952459	0.97918763839681	0.993538115438274	3675.93827728179	-0.633582290679885	0.195088223117419	-3.2476706207865	0.00116353879268265	0.0639493397741079	5038.40739447503	-0.206965029364717	0.238685174363608	-0.86710467005978	0.385884662043934	0.973833242920162	4905.93175055113	0.242844986168135	0.169869089068267	1.42960080318403	0.152831624898078	0.482813979171269	2824.73190790721	-6.69000712808705	1.10903335161606	-6.03228669213468	1.61655652365888e-09	6.41162499611066e-09
WBGene00000302	151.365491013684	-0.796969544783651	0.248341988025347	-3.20916149186302	0.00133122698367223	0.0967729881677391	416.293510137206	-0.7874620596098	0.187875302265779	-4.19140807819333	2.77228507327447e-05	0.00148861713194475	171.460861412277	-1.04230774631454	0.264751592533825	-3.93692720160454	8.25316305160335e-05	0.009095123647542	134.540606939753	0.153143109021494	0.31989323556067	0.478731939276813	0.632129340927273	0.973833242920162	176.160245156114	-0.848546907211298	0.257719714214654	-3.29251842373435	0.000992943919250242	0.016650365660074	356.831357671733	1.38931505572898	0.28989419468062	4.79249009197858	1.6472390940161e-06	4.67522871446979e-06
WBGene00000366	5875.62176164389	-0.00242110685243252	0.229365828784672	-0.0105556562861221	0.99157796122035	0.998286915306459	2603.70646268265	0.0694932989861806	0.166961480924449	0.416223542109252	0.677246434374754	0.925846828265978	5804.54039565344	0.166881701478709	0.190896640900714	0.87419925615928	0.38200975105691	0.783759951177282	4912.25652568651	-0.431637465210787	0.402923257018672	-1.07126470783687	0.284050423740763	0.970662761619388	5676.59572628202	-0.0603477562107063	0.158995247421511	-0.379556981666997	0.704274298769262	0.905701512850178	4258.19231533344	-1.29289158664204	0.252343206558166	-5.12354425655609	2.99845225732796e-07	9.33261479205568e-07
WBGene00000367	367.455410171998	-0.030254003726478	0.212142775178633	-0.142611520477202	0.886596998463038	0.973982333808247	983.519180434713	0.170001282539336	0.107433785415849	1.58238194699465	0.11356240344063	0.491999753367782	332.713718218806	-0.121013035183563	0.25116832759324	-0.481800537285658	0.629947647671067	0.906704467861935	408.060855190297	-0.699952338268229	0.301645685033639	-2.32044538674628	0.020316796051841	0.57660511492107	428.787306537928	0.466913688289964	0.206691938936993	2.25898354184144	0.0238844086627365	0.169591560397814	641.643338418906	1.24189574452571	0.251297796931343	4.94192849953637	7.73535858978706e-07	2.29300919219975e-06
WBGene00000368	293.377328034059	-0.0129797192489908	0.252478724831806	-0.0514091603466293	0.958999485525913	0.989508838477549	383.263909521753	-0.175897838814403	0.153125696374284	-1.14871535594167	0.250673371766725	0.688116991950066	319.682772046165	0.183114298093511	0.248960726445773	0.73551479668178	0.462026031867168	0.831980100892496	283.736291291085	-0.305815198390634	0.282567332831602	-1.08227371977527	0.279130919865469	0.970662761619388	313.366805513679	-0.0382310763229951	0.250584784465648	-0.15256742904211	0.878739412095715	0.964811705039747	347.601292604128	0.405688868784706	0.266359217962259	1.5230892772864	0.127736371134202	0.170231402069897
WBGene00000369	5973.11425378407	0.178878863260363	0.184711785245714	0.96842149526306	0.332833908532547	0.921779068583261	1344.2949028847	-0.107951347784941	0.125503386367947	-0.860146892518522	0.389708075101273	0.793505015409564	5852.77955510585	0.263196306850871	0.214236338699852	1.22853250969534	0.219247133230635	0.657062221738045	4486.4643945582	-0.212763006161925	0.393307621007772	-0.540958259635963	0.588536353139819	0.973833242920162	5208.94383898208	-0.257305286329303	0.197337898228165	-1.30388176138272	0.192273899747112	0.538468545037084	3565.92826335421	-2.086551703515	0.246849304907889	-8.45273477392854	2.84557593110696e-17	2.03499693262355e-16
WBGene00000370	3756.22774619606	-0.119914567555086	0.167747877688717	-0.714849983244537	0.474701745902535	0.921779068583261	11953.0763356342	-0.118597022266214	0.13505438575967	-0.878142694878925	0.379866285749725	0.788168255924741	3615.95672202075	0.0612801145673044	0.195901130965189	0.312811438430102	0.754423924595975	0.943677028622839	4613.20850061231	0.219852048669663	0.22280170771008	0.986761057306366	0.32375978984466	0.973833242920162	3962.55436830198	0.173569263890532	0.175658530114394	0.988106092983347	0.323100692044685	0.678961340333394	8068.97413299018	1.58653425249485	0.242691272341939	6.5372530177332	6.26589975136927e-11	2.82414427381316e-10
WBGene00000371	8311.96361804428	0.00490372113023112	0.194886016437281	0.0251619958162019	0.979925750296629	0.995929168495323	7174.49848080305	-0.148805603316084	0.138290432179783	-1.07603686654642	0.281910768854265	0.718227300754894	7289.8709149092	-0.142486909994167	0.17566173296407	-0.811143711210638	0.417283146213382	0.806596330916209	8099.01886248913	0.285645609441878	0.235192630505489	1.21451768632356	0.224550100224057	0.959873858178985	7571.26620134095	-0.146732316513989	0.179247461490518	-0.818601922135177	0.413013569986711	0.749952413973495	8014.6425716215	-0.227382382763636	0.288989604715396	-0.786818553517065	0.43138809082049	0.497314603816487
WBGene00000372	41.4146482124883	0.354487369307967	0.431522378139548	0.821480848423882	0.411372428536977	0.921779068583261	104.261403189856	0.609266608629924	0.633541052430665	0.961684497464516	0.336208111942538	0.755364524992577	40.2891484680677	-0.483098298787923	0.436444116890849	-1.10689611817758	0.268338844397566	0.699497637660816	35.7493605188525	0.0220886029246891	0.561237072480891	0.0393569919161766	0.968605768801357	0.996712410826585	41.3433651268561	-0.448002940695965	0.518103592831274	-0.864697614327994	0.387204779224087	0.729872435551159	59.8761321007379	1.09598562559993	0.520452665105518	2.10583151760349	0.035218990033445	0.0529939595463096
WBGene00000373	5052.63375699896	0.415811813762456	0.216422780257082	1.92129411362577	0.0546946388304732	0.753444199714362	7823.70048585741	0.577029583501041	0.169939049827923	3.39550906095644	0.000685011064765794	0.018270823664028	4758.38033121019	0.288899900321167	0.215878568115276	1.3382518831925	0.180814341257731	0.619294534544089	4245.42963127176	0.699886436330032	0.255768596995068	2.73640487750546	0.00621145500480572	0.396211788445044	3885.44449288756	-0.522239783818607	0.227470109231381	-2.29586113790181	0.0216838223933489	0.159633319535249	5247.95258683014	0.473521856294073	0.262571107014557	1.80340427276266	0.0713247470799914	0.100722688612761
WBGene00000374	283.730600872841	0.0701754227027702	0.230862693617593	0.303970388645862	0.761150450809281	0.950118186651376	411.096611347513	0.346779702509944	0.145515047684503	2.38311918958244	0.0171666352236241	0.177643851531096	277.847294561997	0.215770543835768	0.222532846293511	0.969612115378134	0.33223987164675	0.747926261375806	371.083985774934	0.232449673159922	0.312827267534245	0.743060779170973	0.457444883711082	0.973833242920162	304.888485839653	0.298282710590446	0.24804278814672	1.20254538670163	0.229152292524682	0.583638724793227	317.652812694905	0.326548041812359	0.261215352351042	1.25011045052788	0.211259202743112	0.266625512587003
WBGene00000375	2933.77367187721	0.129365842204078	0.170763814342196	0.757571753139923	0.448707395555118	0.921779068583261	816.935605257911	0.00863415267088152	0.110077475567798	0.078437051961313	0.937480401103901	0.98855376397212	2712.69967677753	0.0765032230360343	0.181797623021346	0.420815309708707	0.673889951320827	0.923874260844849	2275.69444652101	0.0537180140070798	0.196597436547242	0.273238628898254	0.784669787764049	0.983662877781134	2493.49912500428	-0.341634368059382	0.162211774504646	-2.10610092333092	0.0351955866566226	0.216480894437418	1854.16019306794	-1.87258190382067	0.263338960984835	-7.11091855461717	1.1527315351535e-12	5.99297912048221e-12
WBGene00000376	12050.8208516	0.0396468915014496	0.211251148692082	0.187676572396956	0.851130196435437	0.966629992323615	1723.69476934275	-0.264504952010374	0.133154516251048	-1.98645122566989	0.0469832434891792	0.31603859653731	12441.7464217607	0.306671384815805	0.179604590481001	1.70748077203653	0.0877327286804333	0.527827344701576	10315.4399698856	-0.278868608169739	0.370815010633572	-0.752042393573189	0.452025564932002	0.973833242920162	11524.1473511145	-0.0955626787663634	0.16467886972729	-0.580297149990259	0.561714249033006	0.83949519786395	7052.61505840595	-2.74421898012266	0.258602860563266	-10.6117116189103	2.62888487362373e-26	3.43001319733396e-25
WBGene00000377	18081.8451971995	0.0929323398604973	0.180696474181956	0.514300792426735	0.607041707771564	0.927868350536511	3226.31704590895	-0.0377260910113283	0.0852079045268904	-0.442753418486221	0.657944099593056	0.921370047781773	17253.3628641481	0.228565557942003	0.182907256268051	1.24962542550548	0.211436410746644	0.649044007456596	15449.7119577847	-0.178038318238134	0.379607624410397	-0.469006170554824	0.639065225397827	0.973833242920162	16533.4983276212	-0.0660885282795627	0.166730460367695	-0.396379450604383	0.691825123317018	0.900430331022016	10676.9639632182	-2.50958404360259	0.25649465423912	-9.78415729968001	1.31687672119587e-22	1.31047833712678e-21
WBGene00000378	10389.0019249397	0.195884517173488	0.205599190871407	0.952749455594913	0.340717029130605	0.921779068583261	2620.44195339607	-0.0596640998104451	0.120090755810793	-0.496825083726245	0.619312404927468	0.906863081366434	10427.4460811431	0.296682416177991	0.187202222837154	1.58482314836653	0.113006521424856	0.553107623434105	8900.46412080971	-0.248105269285675	0.350792298689697	-0.707271140821548	0.479397996175542	0.973833242920162	9763.09241391802	-0.0722608245018093	0.156439884490891	-0.46190793822797	0.644147341107015	0.879398766520232	6293.2347628	-1.93762596669656	0.242104282481157	-8.00327010674569	1.21157771223069e-15	7.79427677985077e-15
WBGene00000379	15521.8497975228	0.119516472306881	0.180540071153081	0.661994157549333	0.507974966006107	0.921779068583261	3612.59419035149	-0.101105634730515	0.0970030884082171	-1.04229294540637	0.297275882062236	0.727659782212795	15403.52685879	0.159024324313964	0.171297892448077	0.928349567185521	0.353226270146543	0.764421553712546	13101.5923548185	-0.158928568219663	0.314042165345339	-0.506073979094164	0.612804716663495	0.973833242920162	14523.1005024716	-0.180628368556482	0.15521621491862	-1.16372099816495	0.244537096956277	0.601238202987435	9566.05633452585	-2.08648313041546	0.262324251507764	-7.95383239796912	1.80828720800064e-15	1.15110845253788e-14
WBGene00000380	13163.8595488253	0.141183896589163	0.199936991959701	0.706141946046783	0.480099868575095	0.921779068583261	4787.2385014013	-0.0855211692346934	0.0846632847570462	-1.0101328985771	0.312431622315713	0.737963133637365	12383.9438040624	0.233193071014116	0.148159995080545	1.57392736742022	0.115504242090194	0.553655027248371	11951.6064655064	-0.226979391793407	0.252590158467423	-0.8986074246542	0.368861802574717	0.973833242920162	12410.3570659131	0.0653418089461101	0.155705845332727	0.419649042760607	0.674741855746337	0.892807864830766	8862.30089210308	-1.42569426345871	0.244663458205137	-5.8271646853914	5.63769726719057e-09	2.13049559459976e-08
WBGene00000381	9869.20793795546	0.145242672680707	0.181527889243444	0.800112166158248	0.423645812905487	0.921779068583261	2861.53185772019	-0.0248109106028131	0.104899193286191	-0.23652146242081	0.81302805505945	0.960413198836862	9847.95130399579	0.108805781183214	0.151302857890559	0.719125750168681	0.472063442762674	0.837619550223832	8533.74317190084	-0.195252935289675	0.258546583643129	-0.755194412312101	0.450132340854351	0.973833242920162	9491.50041569658	-0.158106739748162	0.129217083715327	-1.22357458628676	0.221112751475819	0.575577375496458	6259.99310541079	-1.78420690812848	0.243944090351845	-7.31399930842793	2.59306477795701e-13	1.41056957995475e-12
WBGene00000382	6283.34988516136	0.205679172283906	0.152397772759732	1.34962059195036	0.177137715495842	0.921779068583261	486.318176155822	0.110875116998541	0.160496916965812	0.690823967803438	0.489676171553427	0.857020505995869	5908.76246409617	0.113965565493915	0.147260237226393	0.773905893677921	0.438986444051491	0.818939534822184	5012.83680811204	0.0300319128093657	0.236424318928695	0.127025480904201	0.898920231060844	0.992036129561326	5444.83853270082	-0.296926738629022	0.145333601165482	-2.04307012451257	0.0410454968479037	0.237834657302635	3249.21004277418	-3.72205710268976	0.2681324677719	-13.8814114292794	8.21109712402323e-44	5.90327611194062e-42
WBGene00000383	8621.42232986869	0.0952739209529159	0.194416424492194	0.490050782498273	0.624097964329697	0.928689488717691	1997.83251987973	-0.0965790607571224	0.134637641845853	-0.717325849094236	0.473173061123494	0.847105341157089	8630.8450612233	0.270012187768278	0.196193268707905	1.37625612512871	0.168742351313576	0.608357082041417	6958.59283447156	-0.200691774366733	0.406947386817197	-0.493163934375833	0.621896758923707	0.973833242920162	7842.10752165882	-0.18725524924493	0.203238445242915	-0.921357418480144	0.356863852481033	0.706535100183378	5298.91554761204	-2.0952995928018	0.251272741345556	-8.33874610346331	7.5082429920712e-17	5.21902888959519e-16
WBGene00000386	9153.59765068484	0.106350813647179	0.212805597290368	0.499755716021257	0.617247095792979	0.927877072169539	244.516898544607	0.0128753395257481	0.392207956523332	0.0328278386799686	0.973811878116277	0.993160106127449	9377.51471458453	0.299727472074493	0.17750373191237	1.68856997453136	0.0913018687159674	0.532399013548438	8149.88354674781	-0.162972666773746	0.314673372577307	-0.517910573236404	0.604520664622103	0.973833242920162	8738.85598196082	-0.0848053539243273	0.157430449196812	-0.538684570596046	0.590104521917139	0.853617513747713	4670.67495418712	-5.24030221656597	0.401972733194914	-13.0364618886351	7.58981967729219e-39	3.23697539457203e-37
WBGene00000387	1664.26025746616	0.0398832351711765	0.206249286321587	0.193373930559885	0.846666130500045	0.966310813322087	77.190613630796	-0.0385468795355264	0.282191209814228	-0.136598441747716	0.89134820826126	0.979017164982835	1707.63439791466	0.145127431771818	0.226598876236314	0.640459627083359	0.521873828501117	0.861249053267143	1496.44637914548	-0.141600327244014	0.392102391725021	-0.361130995965252	0.718001523132669	0.979980601947519	1630.74340748754	-0.148927293310244	0.215103683214212	-0.692351200522836	0.488716803682314	0.79935317680912	882.200641607872	-4.4617546912137	0.292200381976846	-15.2695032806879	1.2209958242118e-52	2.62275859117886e-50
WBGene00000388	3359.37927680795	0.0490909705952132	0.182083664465271	0.269606670864077	0.787462867728853	0.954570275672857	48.7327441550061	0.814966375706933	1.38689524757809	0.587619271989066	0.556787872396567	0.886923711888269	2980.10117914675	-0.0161787690456758	0.16531710332153	-0.0978650649002071	0.922039440953066	0.984087294228809	2622.68051231679	0.0156094448838724	0.196980468731885	0.079243617320856	0.936838852044961	0.995310853214763	2855.38132521162	-0.290490024238568	0.153447538931139	-1.89309014834658	0.0583458820747351	0.28903438017129	1738.14422965584	-6.59230811527351	1.20867798052944	-5.45414760711193	4.92083146380323e-08	1.67943277278493e-07
WBGene00000389	NA	NA	NA	NA	NA	NA	NA	NA	NA	NA	NA	NA	NA	NA	NA	NA	NA	NA	6.1308403679452	-1.88342626434939	1.16650461025216	-1.61458964482126	0.106399589398545	NA	4.88196212609593	4.70356481672027	1.80134412964414	2.61114172429089	0.00902404877411589	0.0873921692980592	NA	NA	NA	NA	NA	NA
WBGene00000390	12567.9583137027	0.114059128040768	0.152624607416924	0.747318076495966	0.454871583515189	0.921779068583261	4748.88350237616	-0.15672176169101	0.141196093601508	-1.10995819851305	0.267017039846467	0.7044841808095	12464.516104809	0.116742966986279	0.136244212213307	0.856865514430101	0.391519213435881	0.7885778466522	10183.7031938581	-0.108256982399704	0.237772147326589	-0.455297155772453	0.648895472181908	0.973833242920162	11527.1613938682	-0.280842600039543	0.139695799457525	-2.01038686295599	0.0443902597973259	0.247685980359529	8691.71505032613	-1.36135355512638	0.253504645189486	-5.37013258320698	7.86787765077867e-08	2.62371823060991e-07
WBGene00000391	188.835783232957	-0.584984502852514	0.261496169115821	-2.23706719999181	0.0252819483143173	0.548366318513246	422.037069255215	-0.20693903700589	0.1749794391031	-1.18264773316572	0.236948786543908	0.672524314209413	173.133877954111	-0.607222771736765	0.334890379338581	-1.81319861423326	0.0698011935072533	0.498571868328485	109.747449494412	-0.419962939809648	0.435938802640949	-0.963352968961427	0.335370419769339	0.973833242920162	166.850075845098	-0.764584140891208	0.396588781066034	-1.9279015882295	0.0538673681666852	0.276344925505297	336.810414566635	0.933751382877946	0.27845753541393	3.35329902812619	0.000798543823093301	0.0015803989775242
WBGene00000392	1528.16484407837	0.261674987288515	0.188823154396344	1.38582044201663	0.165801738741517	0.921779068583261	581.881229124918	-0.212295749261074	0.16432700187743	-1.29191031805852	0.196388204069106	0.617161582314517	1389.91727680352	0.0401131126671094	0.226935611023756	0.176759885705687	0.859696999395836	0.968717591931491	1735.36822692901	0.397887855129652	0.267124433366151	1.48952250498277	0.136349831642393	0.931358906940838	1459.8734406625	0.029744503488786	0.207272447885749	0.143504376930896	0.88589185473733	0.96820768062499	1029.40688667243	-1.24697856369281	0.285988632221	-4.36023821649385	1.29920928464754e-05	3.31272037344843e-05
WBGene00000393	1322.93449142291	-0.228301596152456	0.161421631458679	-1.41431847819539	0.157268413883863	0.921779068583261	1512.1363788087	-0.017633681696992	0.152258050314375	-0.115814445676815	0.907799601564313	0.982497405737925	1369.98790013964	-0.197604176402589	0.164625365156749	-1.20032642730626	0.230012590010487	0.667575142925809	1024.64376867084	-0.0792586261931046	0.243941187958502	-0.32490874893414	0.745250135143438	0.980901409551479	1275.32027098126	-0.545554804400926	0.137094682386546	-3.97940164347662	6.90889355651434e-05	0.00190839504046081	1478.24894755299	0.00133300581175055	0.258138663650591	0.00516391381631566	0.99587981120415	0.996558743014992
WBGene00000395	311.486662590127	-0.0868959434235063	0.338453392724211	-0.256744193710339	0.797376253106078	0.95599726765937	55.2242076196942	0.273960721246466	0.362307361119949	0.756155548150086	0.449555940751471	0.837719119049737	333.419357653373	0.191197423336135	0.308192997732998	0.620382113618877	0.535006245392621	0.865538951475287	286.312788946786	-0.484467105078977	0.347369269160984	-1.39467462464118	0.163113980301217	0.93880939458729	329.569800030499	-0.00497667784938365	0.283277804501271	-0.0175681884365964	0.985983334709044	0.995188132247929	185.673009449991	-2.72325335839737	0.35840649758051	-7.59822541382815	3.00219063510925e-14	1.75508084456735e-13
WBGene00000396	2153.94260053891	-0.337839752916403	0.209330601895945	-1.61390522865041	0.106547984371427	0.90207429124839	511.09847126595	0.292895745815627	0.17854864363795	1.64042548768695	0.100916729478321	0.464320006965172	1994.76873771027	-0.144308335330593	0.187180014723048	-0.770960166576073	0.440730542526297	0.820000635456666	2068.47710235743	-0.565072770374231	0.347649546011669	-1.62540919974411	0.104075396951097	0.884819942028689	2302.25720936114	0.161352166333418	0.154540926937887	1.04407401670542	0.296451146266803	0.654549342446496	1473.10858568962	-2.47460597031082	0.277867197277575	-8.90571465274044	5.30432090127675e-19	4.23165812467281e-18
WBGene00000397	90.2786393378202	0.0523649028903419	0.394487359980656	0.132741649549708	0.894397702731446	0.976203231329034	29.7748203730903	0.139697325560759	0.456476705996322	0.306033853919995	0.759578869869222	0.947472423124242	85.6452160097953	-0.179384626858205	0.496070097414729	-0.361611449254991	0.717642407630203	0.935069784257742	79.9488907625203	-0.723131365721718	0.413548609842001	-1.74860064454816	0.0803600748218924	0.85689612283061	95.9752177606733	0.0630662332350974	0.421715528371206	0.149546860365039	0.881122135837663	0.965877310175869	58.0712291211757	-1.68678043818331	0.419356274979909	-4.02230880714524	5.76304305809278e-05	0.000133865541903265
WBGene00000399	104.263847700866	-1.10797761115332	1.50459787201275	-0.736394508966795	0.461490645369171	0.921779068583261	13.4589209191864	0.676215259563788	0.679424735043734	0.995276186876329	0.319601956244928	NA	140.792810112405	-0.701238207627406	1.41994538557375	-0.493848717529414	0.621413024226711	0.902287204500276	193.791594185047	0.244874559647961	0.650266518666698	0.376575684920777	0.706488960356128	0.979980601947519	174.355217004485	0.0162905996366071	1.21389398991523	0.0134201172194161	0.989292617066562	0.996538580578755	71.4520133978944	-3.70970701890514	1.32216280313587	-2.80578685930851	0.00501938816181727	0.00874928283842152
WBGene00000401	64.1124952333665	-0.552931958916984	0.382920719995814	-1.44398547804629	0.148743060303578	0.921779068583261	132.165046421477	-0.199688968553013	0.208591027634759	-0.957322905099572	0.338404297724142	0.757775757914054	55.9853347670989	-0.692313579069547	0.444741805700366	-1.55666404686043	0.119550268963869	0.558731465365858	55.8415404329047	-0.243812269564737	0.341936361568034	-0.713034052437934	0.475824685800258	0.973833242920162	64.4537831732375	-0.211886418893789	0.365563914338239	-0.579615248067785	0.562174108012844	0.839569302547789	107.193920436725	0.842542767858796	0.337391653002821	2.49722469527647	0.012516961579561	0.0204844152431838
WBGene00000402	136.964472262118	-0.807105548804884	1.22846925412163	-0.657001016587893	0.511180262800435	0.921779068583261	33.1414330595684	0.764482676719349	0.458477772422598	1.66743672802243	0.0954275958336362	0.453358186710656	182.094294318561	-0.422896276794108	1.13789957631884	-0.371646396215559	0.710156140230549	0.932927822317255	237.189735846979	0.509311133129907	0.637258072923426	0.799222724309224	0.424161277569481	0.973833242920162	202.468556378675	-0.127680293727321	1.10262833617297	-0.115796310994942	0.907813974247943	0.973598316551175	93.4852004938699	-2.7543569364897	0.738896953706766	-3.72766043041879	0.00019326553475273	0.000417947099955137
WBGene00000403	2311.8127016962	-0.31643684217193	0.215712042848005	-1.46694101077563	0.142392102994029	0.921779068583261	2974.34816404288	0.00877986044863011	0.13998395709018	0.0627204761969545	0.949989091846814	0.989129340270218	2383.4814959197	-0.299732102307758	0.209907676681256	-1.42792349020613	0.153313881580072	0.590949866853646	2066.52866048992	-0.15517061342011	0.259664405939721	-0.597581377619125	0.550119293022912	0.973833242920162	2422.64162701753	-0.329850114187858	0.215141982043957	-1.53317409765456	0.125232964550778	0.437418247867006	2744.47639938493	0.145323082913858	0.247797205810022	0.586459732016802	0.557566614205632	0.617788157678682
WBGene00000405	16950.8709182218	0.200152447463604	0.162326801588687	1.23302156824824	0.217567717383115	0.921779068583261	189.662549771682	0.068915546401611	1.15461043690981	0.0596872713068971	NA	NA	15391.8228583163	0.0947498323062784	0.145646225414506	0.650547805386802	0.515338432623778	0.857143704898304	12694.6544573719	0.11735480909569	0.210718420064936	0.556927149793195	0.57757720403883	0.973833242920162	13862.1879118153	-0.390583344739076	0.149213530460836	-2.61761345323567	0.00885470474542711	0.0862152219817217	8272.98315763262	-6.45438355627872	1.11159545085965	-5.80641415119791	6.38249741067395e-09	2.39857711524666e-08
WBGene00000406	341.134333516932	-0.135152519700935	0.215964458318225	-0.625809083371425	0.531440173229194	0.923169206551318	166.061680386629	-0.0783935116884418	0.194699758346161	-0.402637950628907	0.68721458685898	0.928921526762455	341.712355064712	-0.147958367342034	0.21217736096773	-0.697333432121141	0.48559415027039	0.843713154717413	356.084599604997	0.0501420509283119	0.2741103861055	0.182926490457801	0.854855697210192	0.989673568718926	358.899224131939	-0.115105304518159	0.185447217209737	-0.620690384304755	0.534803357357847	0.825889555658155	267.864680071067	-1.15241404798182	0.273082325535563	-4.22002429385254	2.44275993451407e-05	5.99676285526562e-05
WBGene00000407	3806.04359767137	0.181475127465814	0.172352772347907	1.05292839212063	0.292373812370126	0.921779068583261	327.887899623099	0.0977823439529882	0.155091564901943	0.630481380562581	0.528379681083202	0.873609746258425	3398.19349718702	0.162311128682385	0.157581985545555	1.03001068377491	0.303004990346238	0.72651812586995	2909.14479162924	0.0277104891464887	0.262008863427301	0.10576164784661	0.915771466655998	0.993994019293645	3119.86749133922	-0.261061506865738	0.160238392087136	-1.62920698008362	0.103269209824995	0.398947145202748	2009.36053111479	-3.58391304078461	0.277319377644871	-12.9234136872112	3.32074920226117e-38	1.31738010019433e-36
WBGene00000408	6424.4187339842	0.138404489759269	0.192307583882029	0.719703752526853	0.471707415326083	0.921779068583261	582.88933853094	-0.0293691063575769	0.184547320570436	-0.159141331701793	0.873557525152196	0.974459727626236	5777.36711073374	0.0266207942857021	0.197266452795031	0.134948410682694	0.892652663405231	0.976702193752362	5299.4086450437	0.167123301062384	0.212027510499307	0.788215173912209	0.430570854910335	0.973833242920162	5471.33185420637	-0.293249449017484	0.188487338616055	-1.55580449684648	0.119754588505603	0.4276730742669	3472.55953954534	-3.46277762433214	0.303304021604407	-11.4168536441253	3.44480434246803e-30	6.17889854258981e-29
WBGene00000409	3034.23187068362	-0.031398707486573	0.214936653040847	-0.146083541556804	0.883855438963868	0.973578111473661	791.27911428749	0.0306849611467688	0.12193130959784	0.251657767377185	0.801305603264431	0.958544541713694	2795.65987343524	0.0385054871103383	0.152662756426521	0.252225808125452	0.800866530803461	0.95660259513132	2479.72402447506	-0.184543972990014	0.223691908433257	-0.82499172313636	0.40937628976006	0.973833242920162	2749.28731249858	-0.158996246487105	0.136919818658966	-1.16123617489682	0.245545867235006	0.602030262210112	1962.28239327939	-2.05115418316372	0.248921954335072	-8.24014976357883	1.71995227787279e-16	1.16654753263194e-15
WBGene00000410	1363.5536660198	0.153126503247161	0.201117235227042	0.761379317263861	0.446430537390776	0.921779068583261	723.097003980142	-0.0561233106094297	0.16249744503516	-0.34537964949102	0.72980897433776	0.943373635888286	1366.73282280531	0.252159461821705	0.182148402719926	1.38436273970203	0.16624741200438	0.606776864420142	1362.0176004449	-0.0310857967083458	0.276901174558298	-0.112263144993634	0.910614763064649	0.99354488512271	1342.99237977657	0.0275506193201543	0.162988225156206	0.169034415177846	0.865769571485225	0.961113774250635	1022.28522577608	-0.889249732907648	0.253506951660675	-3.50779229951031	0.0004518416707566	0.000927808252355649
WBGene00000411	13772.7342600389	0.0484969234067365	0.202536719969213	0.239447559998545	0.810758554821932	0.960012289759065	188.23023135634	0.403497692272543	0.522930919915244	0.771608021070815	0.440346622145442	0.830778074620442	13450.7142960007	0.250873832518058	0.18881411397565	1.3286815653538	0.183953049355546	0.623201849633288	11706.5568186168	-0.0498383615075835	0.382659765307953	-0.130241969566555	0.896374990438044	0.991868199978006	12413.6685719181	-0.157935157979668	0.211990838930638	-0.745009354066208	0.456266065089305	0.778934116938478	7075.22627820394	-6.44177457036058	0.46529749705076	-13.8444212814191	1.37483536483268e-43	9.53399610872554e-42
WBGene00000412	213.145276583639	0.515855032296437	0.230039545566197	2.24246240370003	0.0249315025450197	0.548366318513246	284.846659645029	0.394207639131049	0.218707608431294	1.80244135976133	0.071475992899969	0.395569637668604	208.616583602913	0.205010131966288	0.237434171755584	0.863439876621156	0.387895662678679	0.786705451498436	73.3662158568186	0.366970348990065	0.4168079404293	0.88043032148595	0.378626236520121	0.973833242920162	134.545394847946	-1.70734593789906	0.289251346183324	-5.90263782840604	3.577350297803e-09	2.96937961469138e-07	211.725753413499	0.39950286716223	0.335076117324212	1.19227496830423	0.233153446247173	0.290826768798081
WBGene00000413	2426.48564475347	-0.015194686358116	0.216853715300333	-0.0700688311337991	0.944138874859612	0.986997130710434	61.490929480194	-0.335050518966408	0.464183539251269	-0.721806118990878	0.470413686879754	0.845738286800233	2318.21899766429	0.237830996310512	0.197348356486857	1.20513289567907	0.228152002420735	0.665844946663107	1988.4388759656	-0.28137876377374	0.317598761720544	-0.885956740666786	0.37564083861206	0.973833242920162	2207.20567790663	-0.0758719316915859	0.171245961227314	-0.443058225419241	0.657723620156924	0.886390627244434	1290.33468808176	-5.21810436778841	0.385224696388411	-13.5456122536006	8.41096719404997e-42	4.90565483960252e-40
WBGene00000414	1118.81661571278	-0.409934367382209	0.16929210221809	-2.42146185209581	0.015458223420593	0.427185398909533	1273.89051645086	-0.183879046408356	0.109691412206076	-1.67633037728519	0.0936734979243156	0.448155043539312	1054.34526270761	-0.441236522400254	0.157133020076323	-2.80804456113638	0.00498433292925975	0.155863614973761	1415.98430624226	0.00465406954866163	0.315273837348657	0.0147619909974159	0.988222063065564	0.999039472490163	1314.47756169615	0.171116851698162	0.146155194415293	1.1707887111555	0.241683716544812	0.59740788838005	1320.1116358666	0.00485118845877367	0.245560577846183	0.0197555670430634	0.984238363321411	0.987715048515458
WBGene00000415	3469.98162745276	-0.148986456480697	0.214581169526931	-0.694312817891502	0.487486054287841	0.921779068583261	2822.32332203262	-0.16940942377174	0.169163472751024	-1.00145392510993	0.316607404739727	0.739581015607975	3686.75639501668	0.0463199101998035	0.179390195981939	0.258207590143148	0.796246700416483	0.954920331118685	3227.93802520732	-0.1712561089819	0.32535673922798	-0.526364105407079	0.59863525028786	0.973833242920162	3591.35927187637	-0.178452136843536	0.171490376900172	-1.04059563031584	0.298063260093824	0.656253074378988	3330.04979382313	-0.370789714875983	0.270740380057038	-1.36953975907793	0.170830615468047	0.220731401177683
WBGene00000416	4831.62630385169	0.0531943848155233	0.184069599013104	0.288990605188075	0.772588566951674	0.951316442601762	365.641117741907	-0.169805973492338	0.177052185040146	-0.959073018239423	0.337521961944407	0.75678548040271	4564.39031132261	0.163302724013769	0.15522776279521	1.05202008373471	0.292790335333113	0.717814720370943	4174.87298147812	0.161529114934036	0.339003194739456	0.476482574325533	0.63373061894463	0.973833242920162	4224.81956797002	-0.233620222076029	0.197984854685223	-1.17999037071529	0.238004044751349	0.593793980600713	2643.69761570995	-3.69935592658596	0.268922642302344	-13.7562084579953	4.67404753784663e-43	3.08347091129702e-41
WBGene00000417	6283.75201439552	0.129001272770863	0.223633921332052	0.576841259154606	0.564046694835337	0.924366156812304	66.731344661577	0.0334271127504066	0.675284869407905	0.0495007577760713	0.9605202333238	0.990673909713298	6576.89125487461	0.362808785225237	0.190552754439572	1.90398079677348	0.0569126851991962	0.468492121278928	5272.23928647119	-0.15852283416547	0.428207133507502	-0.370201292227404	0.711232513822941	0.979980601947519	5830.93027685311	-0.174246767301915	0.201835583142404	-0.863310446002852	0.387966802359806	0.730479401834539	3126.13440262628	-6.55737521806718	0.536459862645429	-12.2234218711741	2.33063860091558e-34	6.15470289603104e-33
WBGene00000418	2639.6807532459	0.205663627012945	0.16659587188589	1.23450614162765	0.217014359591287	0.921779068583261	200.506460081643	0.106004138855283	0.239918243100601	0.441834424449474	0.658609025951971	0.921923462525501	2567.88690155209	0.0979017621792459	0.178764388302124	0.547658082849171	0.583926699238847	0.888044143349627	2047.62255536533	-0.197272975128604	0.245941059725593	-0.802114845519126	0.422486528263088	0.973833242920162	2387.99557739631	-0.28341680683947	0.160046819066197	-1.77083686194505	0.0765878341457285	0.3393206924615	1367.6859392919	-3.74708864461769	0.314715559868957	-11.9062706851162	1.09778187724208e-32	2.46636862063035e-31
WBGene00000419	4865.92249400409	0.0875121508599772	0.217224216752262	0.402865537592351	0.68704714493241	0.93565473585895	1115.67459544323	-0.0607582041350327	0.135302794907407	-0.449053577766905	0.653393007278612	0.918555051129	5061.89847465486	0.304349338495015	0.195535970064213	1.55648773161822	0.119592157740973	0.558758529934356	3969.33087704938	-0.352561126693242	0.377341177112467	-0.934329853399915	0.350133769449998	0.973833242920162	4616.1679626709	-0.144491147277949	0.174899480163675	-0.826138231758784	0.408725682295814	0.746342260139431	2983.05225625331	-2.13095154167033	0.252135833735719	-8.45160130592119	2.87334349789448e-17	2.05402079431466e-16
WBGene00000420	2924.8095152876	0.0953221458144813	0.218075475025597	0.43710621656696	0.66203431911117	0.933869517126729	973.328390420793	0.00572318367751019	0.143922500739544	0.0397657325859521	0.968279896045594	0.99222555573043	3051.78559323717	0.26577989260842	0.195538231728824	1.35922213399684	0.174076209489435	0.613319776754651	2473.28136586978	-0.0155596742223061	0.338810668427681	-0.0459243928017788	0.963370512040925	0.99615036739362	2703.43641775505	-0.27099240791226	0.194155184597145	-1.39575159156602	0.162789312389177	0.497816246778362	1933.5865424468	-1.6266783864174	0.263055673789061	-6.18377989338408	6.2584615290358e-10	2.57983948917474e-09
WBGene00000421	6865.47438624608	0.0111288118280421	0.192858346041991	0.0577045902157591	0.953983937327656	0.988614141237503	4828.61001235937	-0.234673857853628	0.15473164069609	-1.51665074316993	0.129354886646389	0.521953392826125	6468.31287866887	0.273045645697635	0.164654180677413	1.65829767925893	0.0972573972177337	0.537951848528109	6262.87735385832	-0.490964109664573	0.381587030511663	-1.28663730789343	0.198220733692952	0.953810066955414	6733.00655056939	0.20457447218292	0.137950704761804	1.48295344004333	0.138086781579058	0.459256908370333	6069.54617487644	-0.478113476829136	0.260227971826832	-1.8372870274964	0.0661675339464902	0.0941341525671172
WBGene00000422	158.589407529384	-0.253267723019357	0.270825368663187	-0.935169863404981	0.349700766821979	0.921779068583261	12.6513756292357	0.0179915951111121	0.807436443301892	0.0222823669409051	0.982222714533737	NA	147.105697041088	-0.242940449207726	0.286797585090898	-0.847079828551307	0.396950627572487	0.79211019262531	124.457938209515	0.00392180471171763	0.292998086205395	0.0133850864437674	0.989320565071345	0.999221065486384	143.42206947344	-0.428641735682245	0.264368377362563	-1.62138051441149	0.104936057094895	0.402040960958308	95.96192750413	-3.85854315284949	0.508586673854218	-7.58679562641373	3.27913680428748e-14	1.9112745092892e-13
WBGene00000423	4369.84279677885	-0.00381852046447268	0.184464839891165	-0.0207005327775506	0.983484544016825	0.996498029502687	390.433941128965	-0.0446110014300399	0.174748935592308	-0.255286255557619	0.798502014814164	0.95777727884536	3892.95862266035	0.115854950080929	0.172700516026037	0.670843103117669	0.502320485474339	0.851313724673031	3719.25874589671	0.0745686795236605	0.338085311623568	0.22056172498463	0.82543370611608	0.986756042147915	3758.41568346025	-0.145478390246499	0.173341771314903	-0.839257549654401	0.401324799037199	0.740531042295191	2464.39542771596	-3.54631479137937	0.29762823303201	-11.9152499588235	9.85701295868049e-33	2.23163786959124e-31
WBGene00000424	2182.3262159897	0.0497070838294437	0.171688137418819	0.289519617235915	0.772183770001684	0.951316442601762	1214.92287715898	-0.220672791329037	0.107454654296112	-2.05363641784124	0.0400108946408738	0.291105793996115	2181.62936221897	0.033214641099644	0.142000422420363	0.233905227417697	0.815058554883882	0.958239079333639	1852.78588988479	-0.121574389931107	0.233157224357821	-0.521426647902318	0.602069591948791	0.973833242920162	2084.30194915243	-0.253209251181171	0.122294253082448	-2.07049182442336	0.038406310862536	0.228444562292443	1741.31049152968	-0.793476850914473	0.23957540357073	-3.31201299919845	0.000926272418023056	0.00181322097922406
WBGene00000425	265.532918573237	-0.347790098119153	0.246362198210022	-1.41170236605319	0.158037616399763	0.921779068583261	269.70395871081	0.430698962121534	0.268600962557149	1.60349001738926	0.108826511327066	0.480390226347887	246.887541653372	-0.125810922438518	0.248844133614319	-0.505581227136786	0.613150663038036	0.898957084797968	265.139602552706	-0.374812658337259	0.238035728323368	-1.57460672386156	0.115347249870107	0.912101228724945	281.163202206609	0.139637176487102	0.217111019294495	0.643160245577837	0.520120125960756	0.817817220219218	264.792539525471	-0.461104438698788	0.342024351477511	-1.3481625992619	0.17760609100743	0.228430583951404
WBGene00000426	5754.95209151353	0.24014766340645	0.157316015722655	1.52653029193051	0.126877852382055	0.921779068583261	1175.89595486153	-0.0753131169316179	0.11841197591042	-0.636026181917554	0.524759357171188	0.871193916077694	5510.75262957996	0.189289319401426	0.18332176285503	1.03255236286984	0.301813431031474	0.726090938408713	4833.30734454532	-0.0800105775615093	0.238619964979814	-0.335305461838777	0.737394674030152	0.980901409551479	5186.02757090157	-0.163459478477513	0.179017611028965	-0.913091608909168	0.361194363137157	0.710191259261478	3330.32726218059	-2.21753510746653	0.262027269186799	-8.46299362027718	2.60599973316407e-17	1.86821649572454e-16
WBGene00000427	5.69847853279453	-0.990147711004222	1.04650897460255	-0.946143544903923	0.344075376327433	NA	2.8312518411892	-2.94500199372097	1.5718810376511	-1.8735527200721	0.0609920998500173	NA	4.95023756078803	-1.2861375694268	1.42389247088934	-0.903254701967416	0.366390731694217	NA	11.5222602692044	0.908649314994753	0.723754895249061	1.25546551872656	0.209309817817759	NA	7.36311319566592	0.218387524281872	0.90096250482811	0.242393576993015	0.808475210826242	0.943448402567584	6.4990110724221	-0.694526578479118	0.894328901773082	-0.776589660808413	0.437400903449817	0.503028174024881
WBGene00000428	14.8738598577798	-0.0927503662057365	0.603990030306752	-0.153562743674148	0.877954514665585	0.971722401029028	40.4833484048904	-0.448863497198379	0.399190064704155	-1.12443554308156	0.260828300698772	0.697163102037225	9.93912790605258	-0.262935900702942	0.886547000766206	-0.296584276384328	0.766783916658652	0.947644968361397	15.5709690783588	0.00457873647187245	0.602879241998641	0.00759478209382895	0.993940298879377	0.999221065486384	13.3171616039394	0.461970942205657	0.680709965280303	0.678660465937833	0.497353021031762	0.803634840880108	30.7501761659917	1.53841781873797	0.473639433931807	3.24807798617432	0.0011618742082384	0.0022432590489873
WBGene00000429	6.45636929844995	-0.550044886415294	0.985934529104159	-0.557891898679191	0.576918203878708	NA	4.62892839780898	-0.437452590742817	0.993600123273002	-0.440270266172886	0.659741373344384	NA	9.37297247767629	1.07928228447768	0.883452085956366	1.22166476443294	0.221834426212158	0.660087482379468	11.9423439110108	0.386136559895487	0.656275213173198	0.588375962012116	0.556279968768148	NA	8.47153381673153	0.579032497663579	0.832764239010781	0.695313836184172	0.486858645125329	0.79872915977128	6.66986166965505	-0.624697919471432	0.933003677931575	-0.669555687986523	0.503141069823362	0.565632295370737
WBGene00000430	19.9067820264455	-0.513946699968331	0.57847880702243	-0.888445166407631	0.374301339021423	0.921779068583261	9.59218977141702	-1.07114498538674	0.757601394688128	-1.41386353417114	0.157401974624025	NA	15.342918196035	0.21930853614491	0.686615305535696	0.319405254116505	0.749419227122736	0.943677028622839	17.647545556839	0.831243466506293	0.612870169814048	1.35631249071643	0.174999762940039	0.949438753949568	13.8197576989963	-0.273352273447229	0.717508467769107	-0.380974282153271	0.703222331925331	0.905327175827252	18.7060146656682	-0.948282194554511	0.570589311579863	-1.66193473188077	0.096525861812201	0.132507718023545
WBGene00000431	45.375326045596	-0.466289822057738	0.464194381601665	-1.00451414437384	0.315130857035041	0.921779068583261	42.2545117569211	0.332875266912099	0.346296254848161	0.961244201321359	0.336429396475372	0.755364524992577	53.4643832184619	-0.390257677367433	0.486108202130961	-0.802820597670753	0.422078435081854	0.809709388594981	53.3498231850542	0.509268450001315	0.476934448782371	1.06779548279956	0.285612776156044	0.970662761619388	52.6450983780322	-0.507968111192829	0.47874975283144	-1.06103054505738	0.288676019979341	0.646910179222063	44.2434510936577	-0.523916051535147	0.450687751606134	-1.16248122933904	0.245040044953769	0.303760669421893
WBGene00000433	10.5943218581055	-1.26595451092331	0.742433918047978	-1.70514099659103	0.0881681311874304	0.868591383721754	1.84766094594486	-1.44468932745998	1.62232714583497	-0.890504317312915	0.373195151245299	NA	6.94649317636736	-0.423360263485938	0.981355537275295	-0.431403550910188	0.666174968449079	0.920497477743924	5.95209300021264	0.466625121315355	0.86309057086823	0.540644443428401	0.588752678394077	NA	6.51993384441728	-0.717233662568686	0.92654633723793	-0.774093678581459	0.438875395446308	0.76804528559155	9.02547797794255	-2.54180202390089	0.853178203205166	-2.97921584769983	0.00288987126847679	0.00523988950898449
WBGene00000434	7.73532072788095	0.235995520797641	0.834698823069357	0.282731344857822	0.777382786444299	NA	6.92807921796848	0.245504154160585	0.822931304234207	0.298328855516127	0.765452182903264	NA	8.3014320760576	0.0257876729865766	0.946549134316976	0.0272438820676592	0.978265215853384	0.995469517356255	9.53070347080756	0.998301653081172	0.821019252058359	1.21592965156219	0.224011721530779	NA	7.45456062630196	-0.460886344877623	0.983663539901684	-0.468540640353192	0.639398015298541	0.877927655305993	6.84247254122323	-0.252475785909261	0.820736949055731	-0.307620835396454	0.758370864176514	0.800308214103715
WBGene00000435	20.512279037591	-0.117112829894012	0.699570646406458	-0.167406723674864	0.867050035104923	0.969965959559782	18.8913082106505	0.605145432033641	0.603793808874084	1.00223855087563	0.316228392849325	NA	19.1226605386133	-0.164475263874541	0.604561658538702	-0.272057054150766	0.78557815026613	0.952520991406526	31.1984813311461	0.0574156605126656	0.412895832100603	0.139056042829408	0.88940586340842	0.991465226670942	25.5734460052445	0.526719872707739	0.480222337185231	1.09682501608536	0.272717892363135	0.628009834186836	18.1587377310825	-0.581333348428487	0.661234966797895	-0.87916304735616	0.379312877145034	0.445058421131937
WBGene00000436	NA	NA	NA	NA	NA	NA	NA	NA	NA	NA	NA	NA	1.99679505958538	-0.521778806908513	1.8248964227712	-0.285922422992185	0.774937539294074	NA	2.12856694882983	-2.5589591279456	1.74413185329816	-1.46718215317644	0.142326510488713	NA	2.98819136481267	0.605202767033542	1.35099460102022	0.447968309108355	0.654176068140326	NA	NA	NA	NA	NA	NA	NA
WBGene00000437	235.745367396453	-0.128849463318344	0.240363168454273	-0.536061594407115	0.591915981920134	0.926306153452794	475.146118238272	0.222610923778446	0.135595811035368	1.64172419545012	0.100647175012548	0.463417795605223	221.369606975647	-0.151019291229572	0.255014556323781	-0.592198709778077	0.553717533313632	0.874603185516861	216.904302354893	0.16988305881268	0.304675657226427	0.55758658357936	0.577126720023572	0.973833242920162	221.534454517957	-0.26279166360124	0.269429906559829	-0.975361892659398	0.329380779319195	0.68425551802169	339.296323932321	0.765152405006702	0.249827620902564	3.0627214166408	0.00219334145235326	0.00405218337966754
WBGene00000438	54.3047884853545	-0.239737216925536	0.391431316431348	-0.612463047441383	0.540231439361249	0.923169206551318	111.509969099345	-0.0017433804074939	0.245703435421968	-0.00709546614397086	0.994338684615824	0.99805687366642	54.2038827575649	-0.00838989180892037	0.377462695680225	-0.0222270754300659	0.982266819853143	0.996805427242332	59.7301386868518	-0.363535591579053	0.44111089009573	-0.824136514743851	0.409861994455973	0.973833242920162	61.5645352892532	0.21713990603187	0.324595630076983	0.668955111873724	0.503524112582812	0.807468453723636	84.153401714628	0.863694808550491	0.358930773280506	2.40629913299608	0.0161150633643331	0.0258374955488225
WBGene00000439	26.9999589600848	-0.729179897926897	0.626209817350617	-1.16443383307519	0.244248243239033	0.921779068583261	6.06233386627016	0.647641160516845	0.950405170282911	0.681436907928499	0.495595075852993	NA	30.2851698380598	-0.471113941964692	0.596217030159437	-0.790171897368831	0.429427385781064	0.814587312431314	44.7942711082121	0.612715321714241	0.484614237470156	1.26433619637924	0.206109383005736	0.956690701589268	35.3345240171471	-0.0278141377679848	0.515389009082888	-0.0539672699219545	0.956961241042537	0.98706835899582	19.4698409406114	-2.8953895211159	0.701243377432937	-4.12893670627613	3.64444701507615e-05	8.71008001676408e-05
WBGene00000440	1.65583107902865	1.37669283312101	1.94002143594347	0.709627639991256	0.477935074801304	NA	4.73810576100567	0.258583841999841	1.10811191150654	0.233355349143645	0.815485482300155	NA	3.44743898581677	0.525086109139955	1.46421519634167	0.358612661890055	0.719884873219929	NA	2.30511365184529	-0.019753892146032	1.55539675026328	-0.0127002272202821	0.989866957185807	NA	2.69402479456728	-0.436029773889627	1.49565137606308	-0.291531690384536	0.770644710490419	NA	2.59272472430457	2.09171209723972	1.55270164152388	1.34714361169016	0.177933984577077	0.22880195680688
WBGene00000441	438.511485618902	-0.108263424068606	0.216879295527013	-0.499187457269848	0.617647329869627	0.927877072169539	996.370572908416	0.0761143367765217	0.136282640596408	0.558503536792551	0.576500590079477	0.893505091454875	453.737186810398	-0.0572359749682954	0.221670392052748	-0.25820306644595	0.796250191469014	0.954920331118685	416.804288765973	-0.378129149701085	0.272117541731972	-1.38958020601822	0.16465638986316	0.939995428526679	473.620318809837	-0.056257708364775	0.196325001546831	-0.286553968784029	0.77445386442074	0.933727656908851	704.269439058561	1.02201598164834	0.253886601037229	4.02548215413101	5.68586926517577e-05	0.000132247327659852
WBGene00000442	21.3298165233035	-0.0992640024905663	0.583971038308034	-0.169981036693478	0.86502505013937	0.969666021743081	61.2462207686134	-0.276804080111765	0.308168212374256	-0.898223986111843	0.369066148160739	0.779653141257651	22.8555012551756	-0.145708132516432	0.563643507650357	-0.258511152064611	0.796012443258955	0.9547985967062	46.0033937447157	-0.241536823958855	0.388448203501364	-0.621799307556862	0.534073841710637	0.973833242920162	37.0840274841499	0.979162576178963	0.41586018731281	2.35454752835581	0.0185452719154187	0.143596109639862	44.4981731054095	1.49514813928238	0.477492435995842	3.13124989333945	0.00174063978517209	0.00327420217599544
WBGene00000443	659.141192504472	-0.397127503092622	0.223238505309693	-1.77893819232348	0.0752498957041078	0.826852353615428	862.300672717456	0.0592565858117182	0.12685898905342	0.467105928037667	0.640424093147316	0.913670740602345	677.768970443666	-0.53360351254226	0.199691539172689	-2.67213881345675	0.00753694631291704	0.199391883251054	782.125361895386	-0.0123293483561629	0.201347808948865	-0.0612340825585745	0.951172786694509	0.995781359768602	792.217221436568	-0.0662360948950523	0.175675510696128	-0.377036586559996	0.706146415757541	0.906913907168489	791.016757493424	0.113175928817247	0.251117357104876	0.450689391295166	0.652213429412923	0.707046242348549
WBGene00000444	996.856358703101	-0.324588463063573	0.170211069527013	-1.90697622643197	0.0565236661116404	0.753444199714362	109.197050561538	0.435843924486584	0.290728594636682	1.49914364299545	0.133836371644194	0.53063471548182	873.624107868384	-0.0215963205204482	0.178782425664089	-0.120796663543569	0.903852092860252	0.979986279812391	773.276732272417	-0.0478963510854879	0.468355969658676	-0.102264845946969	0.918546457848822	0.993994019293645	847.58490516213	-0.250515486832295	0.18257044898855	-1.37215791613683	0.170014283115113	0.5086478553366	617.786262818993	-3.6560413252429	0.299954292945852	-12.188661443505	3.57240963874131e-34	9.25359167305726e-33
WBGene00000445	10.2037394232434	-0.0434039927369085	0.762628301087124	-0.0569136926534673	0.954613946833465	0.988614141237503	20.1021050877301	0.219565929849822	0.592308452652531	0.370695249859328	0.710864528731118	NA	14.4574737955635	-0.607739344476704	0.816947751931119	-0.74391458087756	0.45692815363494	0.828292644351239	11.0918275629901	0.14071335482468	0.812577029452428	0.17316925008267	0.862518393334154	NA	13.9902855015112	-0.739813902479848	0.733923892237944	-1.00802536925722	0.31344228336847	0.670391543390655	14.1187807023415	0.785831656240481	0.662338150190038	1.18645084239072	0.23544430352221	0.293331161567422
WBGene00000446	22.2400279246527	-0.373897095976683	0.59747443677473	-0.625795972117308	0.53144877411501	0.923169206551318	48.4549251128109	0.887251095071348	0.347001783508705	2.55690644036442	0.0105607617487518	0.129063131713837	23.438325584454	-0.0327457111849184	0.621491536339795	-0.052688909293553	0.957979775853627	0.992153842583699	21.3700145960484	0.244684251246016	0.527479248372062	0.463874649099799	0.642737556565835	0.973833242920162	22.0582330619033	-0.353118234151908	0.586765747307629	-0.601804443719132	0.547304316824857	0.832642866899694	28.9238800162882	0.400927648314539	0.504240083294749	0.795112609245268	0.426548000510129	0.492476172062495
WBGene00000447	9.2851142284016	-0.529859208871066	0.76103988946325	-0.696230534308482	0.486284468314757	0.921779068583261	13.2951606289222	0.365415743364401	0.708935167540763	0.515443104102167	0.606243418266853	NA	8.49466269514528	-0.834563257585151	0.977040710773714	-0.854174496909411	0.393008311646536	0.789126430921876	10.5124041013913	-0.0981368721454385	0.722841069292943	-0.135765490250066	0.892006673195902	NA	10.7666761813799	0.00199223398329583	0.809100667031932	0.00246228196869995	0.99803538521802	0.999241141120906	11.1355470630865	0.0172127012571556	0.680185770953101	0.0253058825871005	0.979810981809056	0.984000834345442
WBGene00000448	101.810150253712	-0.314754707471262	0.450034992958233	-0.699400518618057	0.484301763825707	0.921779068583261	169.216721273211	0.357458452204605	0.247731168661374	1.44292885766513	0.149040512989662	0.554659325037632	107.257042378081	-0.582200370905817	0.475235384285517	-1.22507790908944	0.220545867614349	0.658151047773761	97.5059335472089	-0.0234463686214723	0.401178436239083	-0.0584437409978321	0.953395174015633	0.995781359768602	113.156702844234	-0.41481672187024	0.452324697885007	-0.917077320362678	0.359102124564456	0.708275200748047	126.855009031773	0.382872238814549	0.461015702174936	0.83049717614448	0.406257743752826	0.47217577686983
WBGene00000449	15.5614990042609	-0.971345051440519	0.779499254750289	-1.24611415023314	0.212722490610977	0.921779068583261	25.6389002842723	0.149346617139705	0.4778992992351	0.312506457696719	0.754655656111379	0.946782735079679	17.7385014882349	-0.203245201171483	0.829334804322991	-0.245070145509445	0.806402118590561	0.957742820686301	25.5038888589247	-0.182775865673049	0.661091019984114	-0.276476098068071	0.782182415437695	0.983350055629491	23.1190945384061	0.453044931124229	0.805012935965851	0.562779690714743	0.57358491143255	0.845290636645097	21.9550267727058	0.208826777440858	0.604583391870508	0.345406076727932	0.729789109410811	0.775301892229314
WBGene00000451	35.3049929183008	-0.241550805597562	0.485734824034418	-0.497289454339074	0.618984947306789	0.927877072169539	74.2245330171207	-0.179023859471999	0.289734730581535	-0.617888849958288	0.536648609404442	0.877330420661713	35.3820000401151	-0.304813078026104	0.462715306559302	-0.658748638104623	0.510057194311777	0.854904746002878	43.8815062132519	-0.719599180715436	0.358467648566707	-2.00743130821616	0.0447037579716807	0.745811667621324	46.9704827255805	0.42176826335133	0.359467360035749	1.17331449316952	0.240669712401845	0.596210789020688	58.6220479637374	0.934502865116368	0.42855541636172	2.18058815601949	0.0292138919449782	0.0445556751856304
WBGene00000452	14.5943926694713	-0.020458060159616	0.701212234332214	-0.0291752755556224	0.976724800086074	0.995821289093072	21.919968097995	0.366908692442198	0.54145157634536	0.677638977281634	0.498000626334827	NA	12.9849124591177	-0.176706482069308	0.814152658746899	-0.217043425665753	0.828174502687389	0.960543012139291	16.8274474320971	0.397204461672182	0.686878976332762	0.578274303564875	0.563078940263741	0.973833242920162	14.2886716708333	0.0121715654064973	0.783797869627336	0.0155289595419344	0.987610180902716	0.995868046155232	16.5425505229776	0.374235765588286	0.671016569915699	0.557714641287176	0.577039258186652	0.636561000419595
WBGene00000453	155.906445979024	-0.555881841733399	0.347258132987643	-1.60077414732049	0.109426951598939	0.908622241519925	316.880092242725	-0.045831036143144	0.159090249120667	-0.28808199368889	0.773283975579821	0.952223142665688	139.240984097639	-0.321009571638426	0.323253241171277	-0.993059096562433	0.320681155852024	0.739540032561202	168.886672141279	-0.590012486687079	0.249485301461585	-2.36491882780488	0.0180340231013616	0.553570751587267	179.067511782748	0.335591346642885	0.2703673735632	1.24124202643274	0.21451635386217	0.568062847418389	251.318240386978	0.730483342914974	0.375339075159585	1.94619583000888	0.0516312206473453	0.0752280850758822
WBGene00000454	7.07983250950832	-0.750649659829257	0.966390043464042	-0.776756408973896	0.437302499314528	NA	18.0417337982093	0.256238497426397	0.738075904411993	0.347170929025973	0.728462909460374	NA	5.96398855874061	-0.295658717592165	1.05595212437635	-0.279992540160646	0.779483228177012	0.950333736679646	5.14322726731405	-0.450945835877041	1.26213226160854	-0.357288890866579	0.720875545697782	NA	6.33243140656757	-0.18867103565026	1.05698076009566	-0.178499971591899	0.858330343503577	0.958599238906093	12.3493684018974	0.820511147667622	0.792021229255161	1.03597115501469	0.30021559968249	0.362489551193267
WBGene00000455	32.0142967421649	-0.189771938721021	0.451468051689962	-0.420344115183026	0.674234087003824	0.934575752826072	75.7603122994746	-0.0750297337368808	0.284786375843253	-0.263459702082719	0.792196279723095	0.955665353316749	35.7019054992958	0.376448403249401	0.452699596222547	0.831563373129979	0.405655443336623	0.798568053848097	34.0235664721488	-0.266776472566627	0.427098305302445	-0.624625453331434	0.532216910061526	0.973833242920162	35.0853611267996	0.133702572928165	0.418431556670879	0.319532718784233	0.749322584715766	0.923428418741476	55.3402162774893	1.11886801139755	0.361419285845334	3.09576177923267	0.00196308005163293	0.00365824079871587
WBGene00000457	5.91639455466915	-0.208107216128374	0.989706712535742	-0.210271602175133	0.83345569799738	NA	3.27241503812377	-0.0299639660830528	1.26958694350598	-0.0236013502157693	0.981170595135857	NA	4.47336289301892	-1.53166883787436	1.31235064765113	-1.16711859030647	0.24316248131516	NA	13.3999105132518	-0.300383842661592	0.717699322345524	-0.418537169130804	0.675554416686977	NA	10.4002323414327	1.18636140916954	0.824199094222658	1.43941120232418	0.150034052296558	0.479308139072504	4.7869149130495	-0.984853964740896	1.05855044632603	-0.930379811523466	0.352174467592562	0.417330534995653
WBGene00000458	166.718913004744	-0.213768702264455	0.302519676850941	-0.706627431609297	0.479798037191777	0.921779068583261	550.607365279036	-0.0981149077972381	0.218364288113977	-0.449317553912598	0.653202596534372	0.918555051129	170.159125283466	-0.0800038252975444	0.36189075857349	-0.221071755501316	0.825036562018421	0.959696627134469	169.720004403233	-0.390576695829249	0.252442237168973	-1.54719234074849	0.12181687234618	0.916489067738326	185.695179540794	0.0598578806237205	0.31145912571839	0.192185348512928	0.847597022172535	0.955647797139789	367.79586725291	1.59450765936283	0.323582865127591	4.92766407372685	8.32185339287563e-07	2.45776535315411e-06
WBGene00000459	6075.8086553779	0.170087836838871	0.202713456173808	0.839055482794574	0.40143817568579	0.921779068583261	1298.9905200392	0.179305181306934	0.101485691728098	1.76680257338474	0.0772612976068496	0.409404304987347	6020.56862137505	0.295332469092448	0.16789325171558	1.75904907478209	0.0785691735068298	0.516303175028091	5126.23839920473	-0.246778952454922	0.32932098502924	-0.749356900025702	0.453642121099573	0.973833242920162	5632.15633630773	-0.0772419650310171	0.161638836630089	-0.477867613015462	0.632744434003766	0.874488735905963	3538.56613669106	-2.30820850080183	0.258274769875408	-8.93702664768733	3.99781986532061e-19	3.20955328658875e-18
WBGene00000460	683.37952033814	-0.325884092668007	0.188013596756028	-1.73330066703039	0.0830422422833537	0.853974894298734	47.7064662242812	-0.242652605053911	0.432467178201911	-0.561089065909694	0.574736821636003	0.893290630454858	631.976613274394	-0.0102262807159889	0.198476938635572	-0.0515237729193597	0.958908158956618	0.992297288543558	603.695137654778	-0.23945020668948	0.427752591877848	-0.559786687997109	0.575624944708028	0.973833242920162	653.926538349475	-0.0445615781413678	0.189326860539366	-0.235368494541229	0.813922736963266	0.943816432207755	417.124494466516	-3.95309726905122	0.303649290579232	-13.0186283706127	9.58776711211651e-39	4.07920120562368e-37
WBGene00000461	276.55627456811	-0.0963228739509731	0.279610757734141	-0.344489156037975	0.730478449789461	0.944396557824812	6.20437968225821	0.632354410298892	1.55384607177311	0.406960780598624	0.684036793618109	NA	267.76099460785	-0.223923799276105	0.225312200783224	-0.993837876944559	0.320301802619709	0.739540032561202	313.062530351887	0.0469969748130778	0.254370757884964	0.184757773274912	0.85341902961486	0.989673568718926	300.525816210521	0.0256225071700746	0.196015462806263	0.130716764908487	0.89599936966294	0.969821142535614	151.468897890974	-5.92914316246214	1.42196756280437	-4.16967539735493	3.05033783568253e-05	7.38639684323785e-05
WBGene00000462	589.406051438421	-0.0583692978686837	0.223716428458523	-0.260907517033356	0.794163827819416	0.955911550336959	164.094262903628	-0.170602906040911	0.195363960842825	-0.873256793652771	0.38252312496507	0.789063398390994	549.991914431555	-0.29866165866679	0.190085914109405	-1.57119300536332	0.116137824306477	0.554348491363726	433.218964134621	0.0450586594096231	0.207309672608136	0.217349527606435	0.827935962051987	0.987194110248671	522.041336586502	-0.571436744505165	0.17243847501864	-3.3138587223263	0.000920179881669232	0.0157159528966985	396.696801383485	-1.87704330828831	0.302832529602346	-6.19828824450624	5.70805345958323e-10	2.36124127846639e-09
WBGene00000463	173.615216716576	-0.562298912013443	0.328718227682236	-1.71058026194095	0.0871586252386851	0.868591383721754	35.6366915894635	0.279008638974897	0.434074375173828	0.642766896486728	0.520375366159299	0.869889442091655	163.984786030483	-0.566200346580541	0.288205818608384	-1.96456945010502	0.0494640907296448	0.449913135079493	213.089680826366	0.0926215166465677	0.336809560335123	0.274996697108033	0.783318775847038	0.983350055629491	200.307787186786	0.039098912877278	0.237177828494915	0.164850623371469	0.869061557392904	0.961214586947612	123.746659678685	-2.7721551862742	0.440279714998971	-6.29635000622429	3.04735870422058e-10	1.29246752266172e-09
WBGene00000464	3018.90569206794	0.0331514802526329	0.171030695496842	0.19383351132572	0.846306246364547	0.966310813322087	1378.20482958029	-0.162883519963926	0.119201162070529	-1.36645916142622	0.171794890570814	0.587473951824678	2872.23599787718	0.159924829474297	0.142133925585528	1.12517000297767	0.260517001841043	0.693116158599679	2857.13362249507	-0.154667836204236	0.258191935376533	-0.599042088509374	0.549144818248787	0.973833242920162	2921.06602505046	0.0429020255281619	0.129799421422399	0.330525552872446	0.741002888109201	0.920188262267887	2250.17994772331	-1.11713887633425	0.244964649818893	-4.56040852082196	5.10542000639844e-06	1.36791706712355e-05
WBGene00000465	54653.0823854672	0.18188501688996	0.23837078129475	0.763034025823221	0.445443103775265	0.921779068583261	433.655091908138	1.15827148873411	1.09217088235989	1.06052221995828	0.288907086718665	0.722559336075902	56652.7057221439	0.577828573570753	0.269513821714617	2.14396638322544	0.0320355804475076	0.395289142442043	47839.039336917	-0.0329431523399234	0.524716073004059	-0.0627828153830322	0.949939450207654	0.995781359768602	48590.7879618738	-0.0534828093162982	0.291795297097571	-0.183288798168719	0.854571423279413	0.957528361086767	26429.9000462203	-7.61918727175994	0.595982931599484	-12.7842373796037	2.00823002668712e-37	7.33878914731678e-36
WBGene00000466	2270.61586190963	0.133807244021813	0.183584794404524	0.7288579887884	0.466088535363642	0.921779068583261	662.954050551412	0.071519526275879	0.111541733267352	0.641190738039323	0.521398766458423	0.870220876895304	2172.01520439424	0.23278935528077	0.1504329831717	1.54746220125856	0.121751832311016	0.562062813105345	2144.6268336641	-0.0950629541803921	0.198756548395408	-0.47828841337732	0.632444941954754	0.973833242920162	2155.23457862474	0.0352170666099048	0.131330844226137	0.268155335613811	0.788579753291194	0.937856421831163	1432.81499975908	-1.8258184930362	0.242851002524992	-7.51826623753923	5.55073818291238e-14	3.16717532730219e-13
WBGene00000467	3011.74762421727	0.21336728306039	0.171191036716729	1.24636947793856	0.212628781337082	0.921779068583261	77.7510080388601	-0.589762207487184	0.669880963781765	-0.88039851760785	0.378643459286021	0.787238939082472	2694.74540222354	0.269444479697743	0.173220253038325	1.5555021712047	0.119826517879924	0.559444679025888	2653.10997813215	-0.0514164298436921	0.205893213012112	-0.249723772296795	0.802800972899083	0.985364041824261	2636.73662640228	0.0242173442168404	0.161996327524341	0.149493168067045	0.881164499886364	0.965877310175869	1493.88415897011	-4.95284943945442	0.583678605602944	-8.48557646607262	2.14651920462549e-17	1.54700447096045e-16
WBGene00000468	2.7496483296909	-0.372165293278551	1.34607492161245	-0.276481856472549	0.782177993187012	NA	NA	NA	NA	NA	NA	NA	3.97525380969596	-0.878344888729336	1.36261830272818	-0.644600829866112	0.519185896961563	NA	6.22411674575052	-0.0175009676237628	0.903430298325026	-0.0193716855148758	0.984544597855032	NA	5.64873310339452	0.286727144491215	1.00653104502429	0.284866667460113	0.775746293879218	0.934216520074509	1.73520944085604	-3.16016052086684	1.86357853643607	-1.6957485070151	0.0899335179790504	0.124320278267383
WBGene00000469	18.7817761991623	-0.0417061574860475	0.614878023839111	-0.0678283429706057	0.945922281284796	0.987355708937643	13.1025410509789	-0.649142210229023	0.666840011744655	-0.973460198542483	0.330324632481092	NA	19.7112032660068	0.0953323690903497	0.651074820456991	0.146423062442249	0.883587422317517	0.974469875066101	45.727451116757	-0.33685488323524	0.603253738105157	-0.55839667781142	0.576573540892346	0.973833242920162	35.0871999328315	1.3198302788436	0.540272691070599	2.44289652365778	0.0145699141157043	0.122942883897945	17.6411930075869	-0.326515472759154	0.612460998637196	-0.533120432951147	0.593950215584701	0.652844873467016
WBGene00000472	15222.2462686785	-0.0312315500109705	0.175140916962031	-0.178322407765749	0.858469781983243	0.969127797791211	14679.279002029	-0.0725481394071407	0.0904598804458204	-0.801992430783637	0.422557336715555	0.818576827656211	14032.321606653	0.157523000913882	0.181430705098167	0.868226802230914	0.385270184368761	0.785984482050157	14467.7170771111	-0.015504747636051	0.296392189083151	-0.0523115932441164	0.958280415893086	0.995781359768602	14187.9637036094	0.0282053373943278	0.155074131688298	0.181882929714035	0.855674601160958	0.957828953737166	15300.7413627535	-0.119082673061163	0.244106248582584	-0.487831318340366	0.62566932609872	0.682048490524994
WBGene00000473	51755.2654271729	0.227684710739362	0.157405481039621	1.44648527634213	0.148041138779288	0.921779068583261	778.225952521396	-0.282193010499943	1.32286464909907	-0.21331963983778	0.831077655713628	0.964624678016305	44347.9734073088	0.183039231823202	0.166573349604609	1.09885064001941	0.271833219631583	0.703608865399981	41197.3708146458	0.0340779464318929	0.240186915079599	0.141880944765868	0.887174045913256	0.990785875208339	42129.6091025895	-0.140220343156746	0.162589610860408	-0.86241883730894	0.388457078261026	0.730739485123092	25192.2493195608	-5.84145305637742	1.21635795707018	-4.80241282792086	1.56765072603861e-06	4.46516815789845e-06
WBGene00000474	36707.3476990238	0.214393685026028	0.185215098643353	1.15753891878362	0.247052248189191	0.921779068583261	474.418798824165	-0.153559821750571	1.29455076869994	-0.118620161884253	NA	NA	32421.8297192508	0.0677992241819657	0.198000143773054	0.342420075511038	0.732034782570078	0.937002100339224	28723.7425991382	0.236479912572153	0.193253485479829	1.22367734783669	0.221073968179406	0.958866416430768	29691.0121360991	-0.363443671309711	0.181821972321148	-1.99889851963419	0.0456193349576669	0.251307877865156	17992.4001274744	-6.13452763001657	1.21178938030602	-5.06237117581224	4.14073855808694e-07	1.26777279614363e-06
WBGene00000475	25457.6996785171	0.0884161664994531	0.203265854093931	0.434977959744263	0.663578425563049	0.933869517126729	15504.1972408835	0.112804494764331	0.148089812219922	0.761730284300781	0.446220996669303	0.835345713213563	22852.5500976482	0.360155706748789	0.219092499780763	1.64385228663319	0.100206717906874	0.541018411747648	22197.2735859941	0.00464408026453547	0.42430475550139	0.0109451525214411	0.991267206147349	0.999221065486384	21658.0702109101	0.0236084302666099	0.205812266628775	0.114708567440213	0.90867612292295	0.973598316551175	19989.1248988988	-0.814509145595571	0.261660198978894	-3.11285074602145	0.00185289696936336	0.00346685014004315
WBGene00000476	71.6378113158156	-0.0711217445768584	0.413259255793353	-0.172099580541331	0.863359242523023	0.969293096478727	123.117656253539	0.40083115251384	0.261628164264587	1.53206423184805	0.125506585118262	0.513421231469519	64.9404358963271	-0.459101635636091	0.408067407238216	-1.12506323095802	0.260562240900028	0.693116158599679	57.1090858299805	0.210347753268881	0.46858926433006	0.44889580125062	0.653506825097307	0.973833242920162	64.3176470738088	-0.546570353439927	0.431771977407408	-1.26587731960242	0.205557007572658	0.557044055291169	87.8181768148573	0.491769682039083	0.410210170518818	1.1988237186248	0.230596497789128	0.288147468222027
WBGene00000477	128.136284107154	0.426843965651636	0.314299136295422	1.35808189192868	0.174437700403159	0.921779068583261	229.687351589491	0.485216447407497	0.180789938308004	2.68386864860175	0.00727756922930163	0.0995811425128736	125.172412945753	0.165886277991753	0.382478420897022	0.433714084059179	0.664496077880247	0.919771706011098	112.06382679677	0.161323694752509	0.320189795450874	0.503837714519732	0.614375422603594	0.973833242920162	114.726799212224	-0.260624148638421	0.35371575529141	-0.736818037476745	0.461233012631156	0.7815603068197	147.974172111966	0.757487414118075	0.327623319724081	2.31206806266422	0.0207739328220489	0.0326444868166268
WBGene00000478	75.4786390447803	-0.697314993882488	0.53736488944135	-1.29765641109791	0.194405428333114	0.921779068583261	48.5825088426143	0.190471586211597	0.358098572062183	0.531897083852435	0.594797277128829	0.8989107775858	67.5616382404927	-0.488625136626757	0.45818447865521	-1.06643755820994	0.286225891204882	0.713802081446224	97.9341651875067	-0.488109752558303	0.31560676412115	-1.54657570130828	0.121965592750131	0.916489067738326	96.1928374262587	0.496410411997852	0.367669864526591	1.35015256862845	0.176967048986007	0.517022532292352	69.6731196603854	-1.10415165436376	0.510553104481007	-2.16265780126077	0.0305675090091312	0.0464712673646502
WBGene00000479	54131.5342141938	0.128600243010504	0.222644399210814	0.577603763967748	0.563531665151226	0.924366156812304	1535.17261973534	-0.125796378934626	0.207033195312135	-0.607614536137397	0.543443157625777	0.879977747967268	57534.984296385	0.366797820430718	0.177572098131323	2.06562756362463	0.0388636597224471	0.420384758101858	40035.252192715	-0.207180493105496	0.401949855158102	-0.515438655958723	0.606246525882635	0.973833242920162	48147.1381754673	-0.354253051225046	0.166964011996766	-2.12173298298502	0.0338601672131046	0.21219805054917	27451.9706137637	-5.08566440156798	0.284398633310634	-17.8821689203167	1.6239482692554e-71	7.15105620366615e-68
WBGene00000480	8835.23361422811	0.124459031200824	0.248405039055525	0.50103263474057	0.616348155483815	0.927877072169539	2226.58423649421	-0.0440899867972256	0.203713536681278	-0.216431306016777	0.828651565830617	0.96407842262056	8662.59577720043	0.408843163769137	0.205796747336391	1.98663569303577	0.0469627828344035	0.442146985442182	8925.73611700396	0.0345982522002135	0.368868988947614	0.0937955025683309	0.925271604366613	0.995310853214763	8354.31772413485	0.116160492493507	0.20625707711583	0.563183063184169	0.573310234668144	0.845175668743972	5440.25937900414	-1.98559334852364	0.296543053784397	-6.69580124431874	2.14493091956061e-11	1.00668300605224e-10
WBGene00000481	59.5981939088805	0.0879341938891661	0.391336298964693	0.224702370114406	0.822210820674274	0.961559980739401	126.363303639021	0.308709433694146	0.226798774854945	1.3611600586978	0.173463113318828	0.589377359544091	55.8836600483278	-0.153877152774778	0.456267954456158	-0.337251720774889	0.735927151100617	0.939019046542924	47.2119321907909	-0.0875173611984986	0.430416719197853	-0.203331695296596	0.838875783668506	0.987575200361771	54.4830322457549	-0.341590979655534	0.442866747019697	-0.771317742761891	0.440518618160035	0.768703321183667	84.1233637173016	0.917153522089021	0.345128491726996	2.65742627477568	0.00787398106579804	0.0133089245267217
WBGene00000482	2073.74905302946	-0.439109987304752	0.210746382447567	-2.08359442380464	0.0371970746626511	0.655551663012793	1127.4907174405	-0.143927475197995	0.183622878859007	-0.783821036312737	0.433145128512024	0.826835972357042	1939.87690806886	-0.263793473307518	0.216905347705404	-1.21616860118081	0.223920702042677	0.661918785432528	2170.02817693423	-0.451833057980438	0.334493243302471	-1.35079875910037	0.176759905709507	0.951559702454179	2323.13881675094	0.182732654937055	0.192241478875279	0.950537084952449	0.341839419647354	0.69362645407758	1809.70100607671	-1.10021412625162	0.264635641987474	-4.15746767135659	3.2179479632281e-05	7.7634482159019e-05
WBGene00000483	NA	NA	NA	NA	NA	NA	NA	NA	NA	NA	NA	NA	NA	NA	NA	NA	NA	NA	2.07308578618706	-0.81944820660826	1.5975564588923	-0.512938495567439	0.607994344308322	NA	1.80554761844767	1.4059312534359	1.8565576694345	0.757278524972585	0.448883013919988	NA	NA	NA	NA	NA	NA	NA
WBGene00000484	13.1823139644474	0.374904801459681	0.658330894660692	0.569477757310645	0.569031961188861	0.925019639196844	20.0445072699144	0.0932927192068313	0.506501910811707	0.184190261113374	0.853864199281137	NA	14.5699374575024	-0.716949586789894	0.786293417246858	-0.911809219133786	0.361869156412415	0.768763197877238	11.1327685075749	0.230771649867888	0.715304318132626	0.322620238712301	0.74698286440978	NA	14.1044484154008	-0.837177701479044	0.776751063189327	-1.07779408507226	0.281125659783521	0.63738965829913	15.3567294662146	0.697867596807652	0.60600194960824	1.15159298952553	0.249488363521759	0.308558351009146
WBGene00000485	77.1754158657694	-0.11073802020503	0.444203019190167	-0.249295964730086	0.803131852490468	0.957736553015369	126.429725418768	0.191013923423586	0.262465134647719	0.727768751761886	0.466755156048601	0.844120276477802	86.7043267182502	-0.492642239982183	0.376799584993483	-1.30743838263703	0.191063868824316	0.628670550853039	94.2743575913562	-0.419031213191892	0.341639407345553	-1.22653067585983	0.219999038830171	0.958866416430768	104.487163487481	0.0516298302642854	0.33171808322704	0.155643701308102	0.876313876023837	0.964317026108426	96.6834971950556	0.539096028789792	0.431735368323881	1.24867237743972	0.211784927923931	0.267180899616969
WBGene00000487	5.43726215301256	-0.09219397654649	1.0165427707036	-0.0906936522529966	0.92773601461368	NA	19.5199171783066	0.803735844556075	0.619054706101046	1.29832765446239	0.194174767411099	NA	4.7191836770036	-0.582270910329171	1.60803069502873	-0.36210186293662	0.71727591155881	NA	8.38639676566789	0.0226604283212874	0.754908909782247	0.0300174339283183	0.976053149171382	NA	6.94488155913438	0.535011802383459	1.15947829515752	0.461424594680125	0.644494009418769	0.879398766520232	9.84035657646872	1.22547870923844	0.832060642015048	1.47282379114896	0.140798555455423	0.185547340699672
WBGene00000488	23.0463356866255	-0.205343669111704	0.623166618394903	-0.329516477696783	0.741765341360614	0.944933661909898	58.3187225455687	0.283004098773676	0.313075024905602	0.903949776444185	0.366022033229586	0.777598487680553	24.6347660144484	-0.479592211253831	0.576399077990393	-0.832048886903016	0.405381350852849	0.798536259843631	32.9561202872647	-0.0423195410766231	0.459668229960843	-0.0920654035198997	0.926646075668506	0.995310853214763	31.0742780580165	0.185399788328087	0.501701654105456	0.369541911634034	0.711723839415941	0.909011190809665	37.6703956722102	1.07828652294045	0.527491396397981	2.04417840803398	0.0409359254404705	0.0608169189194034
WBGene00000490	28.5257841423832	-0.513215926117777	0.555563572239659	-0.923775336904893	0.355603298533275	0.921779068583261	64.6721188307469	0.425888531864368	0.354317436319961	1.20199710262008	0.22936465065209	0.661307268592401	37.1027842610357	0.0958264219818216	0.550699960264616	0.17400840547687	0.861858856395131	0.968887877781685	42.9931534374844	0.331553310389534	0.435290423747855	0.761682987497994	0.446249231401169	0.973833242920162	37.7431229809557	-0.00603322373962333	0.427037300592908	-0.0141280954409525	0.988727785770143	0.996336695262264	43.2057238947259	0.685234040450699	0.491956420840674	1.39287548941783	0.163657445523814	0.212382100158879
WBGene00000491	50.4796834509596	-0.558304740380155	0.520196085011542	-1.07325825100696	0.283155261341023	0.921779068583261	60.0301944766217	0.369433578837072	0.309020772404599	1.19549755818154	0.231892689703037	0.665487296903746	59.5317744396288	-0.42740123109567	0.473123060348997	-0.903361655592098	0.366333983652949	0.773072083567007	57.4657270004824	0.0781738015553954	0.496818902205615	0.157348686228211	0.87497005204412	0.989893015084312	62.2725211997835	-0.32970101372374	0.478995502811569	-0.688317555777638	0.491252828661037	0.800289972982396	54.9068409333062	-0.218558139244134	0.470472154012044	-0.464550637865252	0.642253288600941	0.697923957395088
WBGene00000492	32.5567954273505	-0.717283372947474	0.472676323595592	-1.51749376294371	0.129142067018494	0.921779068583261	116.911692194177	-0.977913096174307	0.316392586449599	-3.09082177666666	0.0019960340130142	0.0402026250163622	29.9438661280107	-0.833820491933943	0.557308336013735	-1.49615650449089	0.134612876133508	0.572344754725839	52.6633985968515	0.337948177398907	0.430393398492454	0.785207623031962	0.432331846719031	0.973833242920162	41.9676004949306	0.265759481256133	0.420334585246062	0.632256993795928	0.527218960633182	0.82105427089936	96.3156719847736	1.87875476013635	0.378955451290939	4.95771931433162	7.13255072107128e-07	2.12396869655029e-06
WBGene00000493	131.093928369267	-0.300570309047929	0.312497734640402	-0.961831961418222	0.336134020283261	0.921779068583261	75.6886061877211	0.325364108041167	0.281741177126757	1.1548333522252	0.248158676289546	0.685970461319798	125.927061772388	-0.188857175670651	0.30632157553311	-0.616532398483429	0.537543195798322	0.866281221005959	131.449356084305	0.118855063065757	0.45587535451132	0.260718334276185	0.794309726216909	0.984324985964719	131.591145225876	-0.158072490141133	0.363644186495193	-0.434689996462304	0.663787460485089	0.888156953835748	105.565451298548	-1.15763451557132	0.338896182192032	-3.41589718740283	0.000635722441225154	0.00127622692953497
WBGene00000496	17705.7918421752	0.135423251478553	0.230856737433552	0.586611649216137	0.557464557130211	0.923770935598822	338.836314001834	-0.494050967837137	0.774035864293142	-0.638279168483116	0.523291969897623	0.870956661243853	18568.2368637081	0.31829458636685	0.194995140669471	1.6323206069344	0.102611964363553	0.541152841555177	15396.1428479118	-0.286479841122454	0.371810322339945	-0.770499967078715	0.441003374550865	0.973833242920162	17185.1398824106	-0.0866935645758052	0.167586200710855	-0.517307297427082	0.604941660742599	0.861585150136229	8897.56128502195	-5.46271581634397	0.49144343857588	-11.1156552057628	1.05274982661513e-28	1.64535363318535e-27
WBGene00000497	263.820515261523	-0.0559827038955749	0.280833458060532	-0.199344851151988	0.841992996996235	0.965596103254076	50.1948475744618	0.174829664172388	0.364030224541752	0.480261396955341	0.631041534453742	0.911202900967348	285.483985142489	0.252555594461721	0.264768008578833	0.953875038821105	0.340146899859922	0.754982116196017	249.935603174754	-0.373994559950323	0.410527738162448	-0.911009233199077	0.36229050875418	0.973833242920162	277.692350741834	0.000901335608587324	0.253476115147958	0.00355589956892467	0.997162808613298	0.998961630842567	161.083675756611	-2.58501317736341	0.319161811829544	-8.0993811964697	5.52394414487176e-16	3.63597728579115e-15
WBGene00000498	3425.91218753203	0.125469667148246	0.205307485383754	0.611130504636606	0.541113186419334	0.923169206551318	58.3130555664191	0.18167314787208	0.643339469217082	0.282390800758998	0.777643868015582	0.952223142665688	3351.98173354922	0.253299145701585	0.174646147206203	1.45035633338373	0.146959177356681	0.585215649292635	3020.89750935877	0.00788349521692928	0.362194087162537	0.0217659412352348	0.982634662703918	0.998443671016672	3115.04094226282	-0.135554330904857	0.184584445103103	-0.734375699041923	0.462719793232775	0.782175116308203	1718.81934081934	-5.96015439481438	0.516066079581119	-11.5492078062021	7.45039946265195e-31	1.41260856980787e-29
WBGene00000499	408.011345036598	0.0825482103272583	0.272261108103699	0.303195013427394	0.761741248984198	0.950118311406518	5.16523906878491	0.227031799224299	1.05661429604903	0.214867241597273	0.829870825779893	NA	376.453550778284	0.288671049752676	0.207948460999504	1.38818555504176	0.165080549701578	0.605781095694747	355.8981884838	-0.039374562790398	0.385855206076126	-0.10204491780948	0.918721021891425	0.993994019293645	358.850184012801	-0.0289034421974625	0.186348082039431	-0.155104586433826	0.876738866494312	0.964462640044477	206.505884402488	-6.46621883195546	0.514983448636732	-12.5561682595293	3.67713520954663e-36	1.17335252864048e-34
WBGene00000500	4957.5662026048	0.073400991022938	0.209739354882295	0.34996289115188	0.726366547303697	0.942383002621712	1054.80631424429	-0.149315119159948	0.110427991115734	-1.35214919379868	0.176327592834418	0.592580956632662	4645.3106837091	-0.0885893552852204	0.231440976149169	-0.382772993612516	0.701888087247777	0.931074543639329	4138.02747527833	0.268014331973128	0.278090780963389	0.963765612957923	0.335163450438824	0.973833242920162	4350.93041235848	-0.436562343194291	0.211602324906953	-2.06312640178343	0.0391006203440019	0.231164315644863	3063.36876988654	-2.21831561491246	0.289432284840082	-7.66436825158649	1.79713575690435e-14	1.06934618913508e-13
WBGene00000501	54.4964294628436	0.0249583716107055	0.447152794264292	0.0558162040601132	0.955488226094471	0.988614141237503	108.750559945693	0.376112720979586	0.250144818471313	1.50357989934826	0.132689569931183	0.529017776069166	60.35171363278	-0.139952987939045	0.489484218442718	-0.285919305803774	0.77493992683688	0.948919794914015	52.7487416807929	0.354539802692535	0.464038329808733	0.764031287757347	0.444848597644333	0.973833242920162	55.7062104147255	-0.518407889803744	0.460090343281146	-1.12675238107956	0.259847188890881	0.614439516548484	72.6469539954841	0.77855640993994	0.420951787571932	1.84951444066953	0.0643835645747314	0.0918645819884636
WBGene00000502	3035.7664696419	0.23902721524976	0.18689243372954	1.27895608441627	0.200912520985375	0.921779068583261	638.452021157141	0.105027259230353	0.16386178132898	0.640950308110546	0.521554968706377	0.870220876895304	2706.8749895187	0.0567400186326398	0.19107797024802	0.296946940345823	0.766507018325964	0.947644968361397	2535.95305850221	0.000933871162479509	0.192462332504247	0.00485222822735406	0.996128497203762	0.999721539739664	2647.48888195837	-0.164933566660872	0.178443144438247	-0.924291976472926	0.355334319073955	0.704936069663805	1753.14098965883	-2.26840348148961	0.30004697934585	-7.56016103356578	4.02570653373302e-14	2.3264040316658e-13
WBGene00000503	2131.48677119712	-0.802106470915659	0.61746019441873	-1.29904158707875	0.193929657586723	0.921779068583261	133.346302588151	0.0513617961892354	0.597012486329698	0.0860313600892948	0.9314414878893	0.986821112799077	1649.05793508808	-0.618494996244277	0.302751180846615	-2.0429152233683	0.0410608310574762	0.428330587797549	3249.85023126798	-0.448922716187054	0.310897293502316	-1.44395826393294	0.148750715747183	0.935936112408403	2850.01752458239	0.881701195904679	0.258228969586831	3.41441627295113	0.000639188357117973	0.0117640420360482	1479.81597605056	-4.47856553231218	0.5457711476062	-8.2059404421717	2.28792820625522e-16	1.53991468952921e-15
WBGene00000506	1008.83260266062	0.051437005885658	0.229616701104717	0.22401247661075	0.822747594994004	0.961609873224023	367.206903840844	-0.0942677419828394	0.153155351797264	-0.615504067449266	0.538221883986655	0.87770830074552	894.625288905736	0.0712938953571194	0.171350115383019	0.41607147563196	0.677357701856483	0.924505763780663	982.443808850984	0.161082536772853	0.220597785274274	0.73020922024478	0.465262307485286	0.973833242920162	917.169607677265	-0.0105051727277801	0.16102395883325	-0.0652398115404607	0.947983063603759	0.984847934070966	695.191592060753	-1.46606292564578	0.283556236342686	-5.1702721991062	2.33753261653938e-07	7.36289333113817e-07
WBGene00000507	1740.38139295176	0.103431596646588	0.173985269841292	0.594484790240791	0.552187912220938	0.923770935598822	419.107111974519	0.754228594022568	0.15723175421859	4.79692284660265	1.61121624806031e-06	0.000135514027903526	1677.17005124902	0.257798123393805	0.189203498271455	1.36254416936803	0.173026214679162	0.612345693303091	1378.41733646692	-0.288232162571993	0.367358440265279	-0.784607432359123	0.432683771027907	0.973833242920162	1561.01808409017	-0.126154272546556	0.160876007554328	-0.784170831091476	0.432939878158771	0.76395719460975	1015.82293994907	-2.50497403405903	0.252888572117831	-9.90544575850531	3.94208172147109e-23	4.12082061970277e-22
WBGene00000508	1349.14031154901	-0.045997810469698	0.240964038425131	-0.190890768474524	0.848611172873136	0.966310813322087	1729.2613645035	0.691738579765616	0.138208066649084	5.00505214013281	5.58469124263892e-07	5.54775312733328e-05	1360.01124293585	0.247472619112894	0.198210749433619	1.24853278553277	0.211836009692804	0.649160282288004	1442.56244906101	-0.475557573489644	0.289138276108107	-1.64474098653004	0.100023236636484	0.876270757777245	1489.24959026786	0.319201095412037	0.172043870610988	1.8553470941943	0.0635466771643579	0.30495673479257	1342.7321357678	-0.120537754017155	0.264023293731209	-0.456542119120251	0.648000190311908	0.703214549451909
WBGene00000509	3744.85072398853	0.225024093527166	0.162375898825332	1.38582200409696	0.165801261638626	0.921779068583261	1908.78204810802	-0.225894798025919	0.092099014012284	-2.45273850592787	0.0141773358496322	0.156895850069263	3444.98849042516	0.232801326957541	0.13618585269349	1.70943840606925	0.0873697718992987	0.5276848604807	3303.24358729488	-0.153184044779848	0.321477067657722	-0.476500690689837	0.633717715398796	0.973833242920162	3401.36973583108	0.0206337260155586	0.133108744776692	0.155014052984831	0.876810238544252	0.964462640044477	2794.37140774338	-0.835451730548673	0.248818126320952	-3.35768033825244	0.000785994528952282	0.00155783814931535
WBGene00000510	125.624869823901	0.0628618038562502	0.303534892202458	0.207099102841598	0.83593246273839	0.964167497956351	337.828889279925	0.14049566653762	0.149743252302354	0.938243723022241	0.348119173505341	0.763803737903196	121.2211240635	-0.30348084831499	0.350188043584555	-0.866622530022822	0.386148864846393	0.785984482050157	117.959911499086	0.116263787749731	0.306174256618675	0.379730774996319	0.704145273181447	0.979894776594742	124.627615866965	-0.298695943731698	0.299188622328403	-0.998353284316525	0.318108077982002	0.674516907729306	219.069227543319	1.31869881712285	0.312039612016802	4.2260622252403	2.37816254723448e-05	5.85041272443967e-05
WBGene00000511	148.579416115178	-0.165430703744798	0.261815194180034	-0.631860592594339	0.52747797572203	0.923169206551318	332.896599294111	-0.02896464897984	0.152107736561753	-0.190421931418859	0.848978513294011	0.968725023289192	154.884862778526	-0.0480983947611024	0.266449412902847	-0.180516047069092	0.856747457588742	0.968497395710025	162.388461674434	-0.38035876355087	0.29330632913836	-1.29679698582789	0.194701048080107	0.953810066955414	172.684552306946	0.137117883232606	0.264216402554449	0.518960525943687	0.603788268655505	0.860845359101949	243.848816391347	1.03372410831556	0.265416340016325	3.89472670843089	9.83095071898712e-05	0.000221293758420753
WBGene00000512	331.946595613687	0.459885494172161	0.21450352722119	2.14395306282279	0.0320366478454894	0.6123896531812	444.882950635789	-0.124040516937439	0.21936161358801	-0.565461362672157	0.571759997321555	0.892436640293985	282.284081092517	0.392944474154689	0.200979732000887	1.95514478123076	0.0505659839448234	0.451650816781259	325.355727835797	0.241640339068918	0.273858563671909	0.88235451113521	0.37758512674586	0.973833242920162	278.400437528686	0.158939646983315	0.194254461744003	0.818203327513644	0.413241095443773	0.74996643892266	370.907564849574	0.63801774025073	0.30114975909245	2.11860617844581	0.0341237631513499	0.0514602709030716
WBGene00000513	2.87067538343739	-2.85025152762321	1.58863909763739	-1.79414665789232	0.0727897635508332	NA	20.9500940565688	-0.827239356635399	0.521289046054507	-1.58691106766303	0.112532787901048	NA	3.30523713558925	-3.30156266127917	1.93876891108482	-1.70291706371123	0.088583590234671	NA	3.65389642569095	-2.7151893175568	1.25853045472989	-2.15742837795652	0.0309723020935813	NA	5.82285628107435	0.203938966792196	0.944063872073223	0.216022424779728	0.828970267784428	0.949126645868997	15.7324258702964	2.33291565783952	0.65026837766121	3.58761972438243	0.000333710514637167	0.000697351643708514
WBGene00000514	243.222755832325	-0.421294765925458	0.214255372404657	-1.96632066303464	0.0492615814304459	0.728981225456237	493.368457819992	-0.351857772810329	0.152731219055616	-2.30377112803769	0.0212354946566505	0.20373155938274	245.735368918813	-0.190575594289596	0.231798203294371	-0.82216165432299	0.410984899492813	0.802874711988252	334.682187654404	-0.262185713351053	0.251536457457078	-1.04233682863166	0.297255543257581	0.970662761619388	315.217174097889	0.407512835889877	0.218794081228739	1.86254049287486	0.0625269432921652	0.302302593581324	413.047257944151	0.909237559510303	0.255553364533851	3.55791660645447	0.00037380794272492	0.000776006532447984
WBGene00000515	909.522807897249	-0.229233166657076	0.19955384615942	-1.14872838118061	0.250667999141736	0.921779068583261	2174.68245815159	-0.106047463976694	0.0888517712003581	-1.19353235781379	0.232660947393275	0.666345178731794	926.289068696818	-0.475691571922536	0.182656049013187	-2.6043023184422	0.00920615114831443	0.225477869659429	864.298103705205	-0.518052253788791	0.238015911039307	-2.17654463319991	0.029514560047697	0.666615419721224	1048.84997955018	-0.128990260282069	0.179685877098939	-0.717865323444665	0.47284033085105	0.789144700156659	1608.86355278104	1.11592179283481	0.267950655178136	4.16465409309388	3.11824964970798e-05	7.53944397116765e-05
WBGene00000516	238.688979068478	-0.458190726906067	0.229820840110203	-1.99368658945967	0.0461863158397708	0.715776773872896	235.403435546422	-0.377132562955784	0.24446117152967	-1.54270946423085	0.122901284539955	0.509013612732887	221.448258551598	-0.442900810962452	0.292022507225519	-1.51666669521611	0.129350857039116	0.566812126924724	255.004691819069	-0.369562689305916	0.249320045866054	-1.48228229311518	0.138265197753979	0.932396145013213	271.15771207358	0.125999254733729	0.230528508847548	0.546566909939344	0.584676307709793	0.851198051766225	270.563379898399	-0.128997999124366	0.286926193282857	-0.449585998574893	0.653008985728522	0.7076909047328
WBGene00000517	1785.91443712928	0.161962008537323	0.224710190803348	0.720759516772705	0.471057487052456	0.921779068583261	224.340406264823	-0.0531065718722763	0.163302938247618	-0.325202794525046	0.745027593812096	0.944941350138612	1846.53965812541	0.211396224670747	0.166493445303867	1.26969697987166	0.204192589016207	0.642425252779706	1685.05971315126	-0.104231186889131	0.297027732983573	-0.350913989889608	0.725652875679605	0.979980601947519	1770.19811362548	-0.0812491782413668	0.169598580743639	-0.479067559911844	0.631890566898507	0.874095100498468	975.445702118155	-2.95385863589101	0.273615388355996	-10.7956597530538	3.60861358623351e-27	5.02070455828728e-26
WBGene00000518	122.471859226074	-0.141429029415981	0.353583362238099	-0.399987795016059	0.689165506263592	0.936001917971966	204.98796025718	0.417323599243679	0.228763913594555	1.82425450188491	0.0681136053909289	0.386305567285499	123.359703743739	-0.117759590969974	0.383552303196858	-0.307023553211554	0.758825444597388	0.945516961741825	129.912662944441	0.102718620981744	0.324314205010762	0.316725630252105	0.751451799153397	0.980901409551479	128.571747899961	-0.10929379203287	0.359924869599905	-0.303657238674176	0.761389039102863	0.92943496442701	149.132875385875	0.413377800853782	0.363057491288812	1.13860149087226	0.254869406326036	0.314305952076553
WBGene00000519	3078.5983656229	0.131659655375515	0.201418798470415	0.653661209258253	0.513330099892196	0.921779068583261	694.439213680279	0.138218226461364	0.152173178360211	0.908295587637566	0.363722073103709	0.776259794165102	2924.4782628659	0.312218243400289	0.213736810307476	1.4607602824761	0.144081239104496	0.582973332242602	2772.36366987495	-0.0556916394779827	0.374490734837072	-0.148712996870837	0.881780105262984	0.990619952085272	2787.67377195731	-0.00401332725609099	0.192962881603047	-0.0207984417663651	0.983406440761463	0.994363703420531	1833.67530531549	-2.22992974706351	0.245712030831617	-9.07537876560734	1.13282801045713e-19	9.35472694617529e-19
WBGene00000520	5294.88755498059	0.191569054354966	0.160308423294301	1.19500304736499	0.232085839499072	0.921779068583261	412.177794840636	-0.0560891408463815	0.177439299778695	-0.316103258502128	0.751924133532706	0.946747397511452	5033.14853403999	0.137667548169928	0.161940819493949	0.850110235332432	0.395263801604073	0.790578677481515	4635.45788022992	0.0271647945894871	0.209893860355592	0.129421577855902	0.897024074606122	0.991868199978006	4801.70021578801	-0.167861639028408	0.150684956940121	-1.11399068916423	0.265283181057682	0.620976605857103	2762.92438756624	-3.63376587766964	0.281282924393159	-12.9185441509083	3.53771869183834e-38	1.40030060759642e-36
WBGene00000521	5.54328945370634	-0.531158919977723	1.340662729378	-0.396191307730434	0.691963903218732	NA	NA	NA	NA	NA	NA	NA	5.60654443130381	0.267607531192107	1.33118332604558	0.201029810061597	0.840675264797735	0.96338636755777	13.4506798090206	-0.283871876922275	0.69910784475908	-0.406048764937118	0.684706770170885	NA	9.92907219089102	1.41824901745684	0.902640752624738	1.57122200978938	0.11613108935522	0.421397205330276	3.65507105371116	-2.20185610500573	1.5505829625142	-1.42001825006224	0.155602368013072	0.203095969631882
WBGene00000522	2419.47637084863	-0.167810100814705	0.235267480574433	-0.713273676434061	0.475676423138703	0.921779068583261	4536.60809435545	-0.374896881257031	0.169409209509699	-2.21296635727214	0.0268999651641542	0.233083764087205	2442.05232993454	-0.0677395874849483	0.235262080086066	-0.287932451588319	0.773398445551064	0.948685158319749	2985.76477871349	0.253229857420534	0.235906169786259	1.07343465264165	0.283076143709215	0.970662761619388	2644.33014144935	0.04185204094778	0.22110747976249	0.189283695842116	0.849870473172771	0.95585469400378	3808.39987157233	0.921603122168409	0.240690273522241	3.82900026944067	0.000128664866095494	0.0002848187698135
WBGene00000523	90.6709022369522	-0.186676101309641	0.292530935153725	-0.638141402759825	0.523381637277753	0.923169206551318	128.188779506942	0.211926850136251	0.215928882330574	0.981465970873704	0.326363007419209	0.74615321312132	91.1712716276504	-0.518709298119633	0.328370971629817	-1.57964419188792	0.11418837285575	0.553107623434105	132.841037220395	0.152305156171026	0.368046555824723	0.413820354410704	0.679005676143818	0.975968667769436	116.41072415028	0.190947094557813	0.289541707918624	0.659480445599496	0.509587298901167	0.810437464472404	107.933022580227	0.220845680242056	0.32036488801275	0.689356694524108	0.490598828333765	0.553758908187821
WBGene00000524	123.990205646789	0.0734622260283853	0.261870676073348	0.280528645398269	0.779071951520997	0.953001344975257	302.394495121946	0.0703220775750512	0.188736909504845	0.372593139092627	0.709451279951353	0.936826182527347	92.5787376163186	-0.442453604078394	0.313866188730261	-1.4096886506582	0.158631637390077	0.597144726449661	128.867720628294	-0.334048351801851	0.286526129101647	-1.16585650617346	0.243672466552283	0.960662049540463	125.112621835942	0.382921602422618	0.261904680229051	1.46206475610795	0.143723465519112	0.469860821402674	207.008726173838	1.21005061186631	0.303087555176974	3.99241272430258	6.54044081906199e-05	0.000150829175945219
WBGene00000525	10.4641697729066	-3.20179684899737	0.989743038076653	-3.23497789407981	0.00121652149005481	0.0911279575062888	18.0800213565449	-0.564754035724347	0.591931578979114	-0.95408668126536	0.340039767275558	NA	11.0210476574794	-1.89331174658084	0.907344207325126	-2.08665215614521	0.0369195890073092	0.414805293128395	5.79150721747716	-2.0555686002662	0.949328021158004	-2.16528802948299	0.0303656345090462	NA	12.7641968625343	-0.827858018435801	0.69894074125387	-1.18444664843926	0.236236303679862	0.592410706554287	20.3457604150535	0.0745361194148968	0.651517578466358	0.114403850146839	0.908917662060653	0.926539481424639
WBGene00000526	105.736249931187	-0.213506637906119	0.280830044614933	-0.760269928379188	0.447093253137819	0.921779068583261	182.966090287667	0.227451923411222	0.237859464498581	0.956244999082551	0.338948470306059	0.757933501178696	118.852367080338	-0.243907947511815	0.304644092795687	-0.800632453672408	0.423344456903513	0.810807396208152	160.792831385089	-0.194671299993333	0.344043012491802	-0.56583419201973	0.57150650063779	0.973833242920162	151.079142948215	0.348900000899761	0.285964090226407	1.22008326508243	0.222433311845509	0.577602910988158	140.035163383358	0.498353671027362	0.301042377002328	1.65542697340417	0.0978379182799328	0.134058116887027
WBGene00000527	1668.79957914692	-0.493489391782197	0.183202850047765	-2.69367748183794	0.0070668509796103	0.275799688795463	2648.39594756407	-0.316776901516847	0.119803288530495	-2.64414195471949	0.00818983012063646	0.108503943335527	1556.5784522365	-0.112133431496122	0.165886443914159	-0.67596500865464	0.499062861512053	0.850100979839473	1516.58232540274	-0.663948238679944	0.367021367092439	-1.80901794339598	0.0704482157738693	0.834392010590284	1756.65241472458	0.123074722622077	0.146709482572082	0.838900938537539	0.4015249010972	0.740717288933728	2448.02602723344	0.497930419459068	0.277122557904233	1.79678775782353	0.072369320601675	0.102083223598775
WBGene00000528	1752.14865234928	-0.0479457614929927	0.186606936514333	-0.256934508376702	0.797229330749477	0.95599726765937	3445.25845631338	-0.0905616509168718	0.219242028352707	-0.413067018205013	0.679557512973034	0.926872455931688	1666.09122665524	0.294109704989119	0.219669239848099	1.33887523438646	0.180611293231414	0.619294534544089	1232.00775973783	-0.530510554094244	0.44980583335527	-1.17942124079843	0.238230481237562	0.960662049540463	1517.27148278629	-0.156543732488111	0.210023976744705	-0.745361243580292	0.456053366662439	0.778934116938478	2640.53197889669	0.908578965467336	0.279981279252916	3.24514184623961	0.00117392132249667	0.00226453292897342
WBGene00000529	68.3756795518121	-0.0652705089263418	0.384068156742219	-0.169945119845357	0.865053296691898	0.969666021743081	125.388690399748	0.266183135686927	0.314019285549927	0.847664929944585	0.396624602651617	0.799500879833367	74.1278319503728	-0.125621208366543	0.429826085311417	-0.292260550626024	0.770087418704437	0.947644968361397	58.8562143070447	-0.249347680522228	0.402148189073586	-0.620039297196989	0.535231915239242	0.973833242920162	71.7133717839748	-0.343919417942518	0.408112241818119	-0.842707918807765	0.399391817306728	0.739329121220895	90.0799040323451	0.651396594952616	0.390314201901996	1.6689031343937	0.0951365783377312	0.13075340908558
WBGene00000530	830.860436078438	-0.0432763943285268	0.199423921788661	-0.217007036770588	0.828202861060149	0.963407568038714	1230.22347748804	-0.439605045711226	0.123379015659949	-3.56304549326965	0.000366577120799369	0.0115908194386086	813.900737789615	0.208731282609237	0.201720688589666	1.0347539663313	0.300783826097069	0.7258041184306	920.155168924173	-0.560276948327469	0.405941360151922	-1.38019182898187	0.167527589161242	0.943254593818025	941.702040817487	0.42906989324042	0.196961251651563	2.1784482462544	0.0293726812995162	0.192962359419576	1122.9118293744	0.667907280153005	0.236564896884083	2.82335751817093	0.00475235441013625	0.00831673825932836
WBGene00000531	75.2773551908464	0.0644605804893252	0.312881763949675	0.206022171684295	0.8367735923019	0.964167497956351	183.879210111667	-0.0655476214443729	0.230670138318715	-0.284161712140677	0.776286455768903	0.952223142665688	70.9687432228932	0.0640768062922441	0.393570978493777	0.162808768414456	0.8706690041918	0.971461509110133	112.840783233023	0.632420709981983	0.399990058646247	1.58109107041907	0.113857216171068	0.91085772936854	80.0944552147175	0.257629605512408	0.357335298345376	0.720974408924475	0.470925260026354	0.788246646672465	128.970911567703	1.27376502513076	0.320528261411272	3.97395543070815	7.06887963294771e-05	0.000162335392248684
WBGene00000532	3872.2065538273	0.207223925786897	0.206137094508291	1.0052723711916	0.314765715154968	0.921779068583261	1396.34781277807	-0.0983576986973394	0.135939278184086	-0.723541422399977	0.469347314945139	0.844775571989575	4021.42941358687	0.30506140012073	0.171631398394911	1.77742186437709	0.0754988560459684	0.508388506083056	3312.7503885807	-0.290487752150774	0.353581862207727	-0.821557277675386	0.4113289125948	0.973833242920162	3720.83959071693	-0.100662026304058	0.157478591356291	-0.639210863121787	0.522685766148991	0.819148452621064	2548.08538736244	-1.39320692168626	0.250533038952845	-5.56097083047194	2.68278039588462e-08	9.42639016419543e-08
WBGene00000533	3625.39236623584	0.142818848584301	0.1770453208122	0.806679600054471	0.419851100160679	0.921779068583261	935.949022299898	-0.139026344153457	0.117559966655033	-1.18259938403534	0.236967956756418	0.672524314209413	3517.69226256792	0.27883710419007	0.161788873042829	1.72346280028946	0.0848048667026305	0.525141323921182	3089.39620803524	-0.147850719704997	0.33743373619607	-0.438162234078119	0.661268683158722	0.973833242920162	3298.35895504241	-0.0866291346991173	0.16442288064576	-0.52686788091102	0.598285339868256	0.85791957563729	2262.20740298019	-1.89881683725197	0.250863627305367	-7.56911975501579	3.75761637580868e-14	2.17862590004918e-13
WBGene00000534	8637.61292422583	-0.0619673760303132	0.179885590017107	-0.344482156822123	0.730483712633568	0.944396557824812	15323.2525809069	-0.108904847758955	0.104840792865881	-1.03876406102988	0.298914479553335	0.728434435782283	7771.1090153635	-0.230412346696558	0.157705788222858	-1.46102656911334	0.144008150156715	0.582924204047015	10453.6740481492	0.313732355760313	0.222311004615232	1.41123178451427	0.158176281025178	0.938638860022418	8926.3055643986	0.0824555945361269	0.156320521897918	0.527477733153764	0.597861875338854	0.85756760266778	12351.960189663	0.75562849306845	0.26489626276934	2.85254493653019	0.00433706799285181	0.00764160404382233
WBGene00000535	9814.49770457027	-0.310556551172023	0.236976246611972	-1.31049653968287	0.190027914058974	0.921779068583261	30693.947706693	-0.400784892753508	0.12716840964769	-3.15160733600311	0.00162374470687632	0.0343710792314625	8354.71748902272	-0.759763952499496	0.241012288464798	-3.15238678218047	0.00161941608255968	0.07736710352451	46174.1049109604	0.565511464442583	0.305547073131193	1.85081617260254	0.0641960036170058	0.826226993759481	23587.4724971205	1.80337104245123	0.223613046049039	8.06469512541655	7.34188543355484e-16	1.62510186776592e-13	22775.5406619792	1.58405749495159	0.307115435561113	5.15785698643718	2.49792290189772e-07	7.83447542628677e-07
WBGene00000536	1623.14637868673	0.146978455876969	0.238661441070177	0.61584500293766	0.537996822339171	0.923169206551318	442.991748198927	-0.0982695035181093	0.165743673121116	-0.59290048101142	0.553247756087668	0.885282959394256	1426.01687727623	-0.0757418055892582	0.248756774754081	-0.304481378101706	0.760761177808463	0.946001146473104	1340.46942540746	0.218632268197833	0.256476088034647	0.852446985889377	0.393966051258911	0.973833242920162	1375.40529702027	-0.327137293250315	0.222011641294087	-1.4735141425173	0.140612453259062	0.463943959916919	1030.49282692044	-1.84899182205076	0.314858969887614	-5.87244448748193	4.29415523347486e-09	1.64107724630996e-08
WBGene00000537	2222.77389154658	0.211032819157915	0.185066284360375	1.14030937556933	0.254157433171804	0.921779068583261	244.447290189876	0.0585777872472509	0.196700871811155	0.297801360552632	0.765854776073897	0.949316898431014	2150.01950129512	0.250450546114461	0.165122173351788	1.51675902170257	0.129327536586711	0.566812126924724	1980.40627536538	-0.20915824379899	0.261526690453354	-0.799758691689999	0.423850620619263	0.973833242920162	2093.62061412682	-0.00295514578423192	0.141746361958174	-0.0208481243779922	0.983366808366125	0.994363703420531	1185.15250760501	-3.18655269666389	0.287673051537385	-11.0769941071445	1.62227817175545e-28	2.49998317736662e-27
WBGene00000539	198.501137193689	0.181592713171272	0.247224857607114	0.73452449292076	0.462629138136044	0.921779068583261	346.082637787294	0.232272148096338	0.20134432722803	1.15360661655633	0.248661484484247	0.686007716652801	207.363182892414	0.00576934128958375	0.245305584540475	0.0235189969294474	0.981236285317285	0.996689839256267	112.259904635981	-0.369968227306824	0.609454855259902	-0.607047797082608	0.543819192557616	0.973833242920162	170.910484871942	-0.805018719976527	0.502391212500121	-1.60237420549296	0.109072885307908	0.408187323939718	252.429412645485	0.692573695707048	0.336705484604043	2.05691242755222	0.0396946503390053	0.0590824379813453
WBGene00000540	814.872586068362	0.046680203732517	0.180821134148891	0.258156790975991	0.796285903663891	0.95599726765937	446.932192704807	-0.193247378392953	0.152798358093911	-1.2647215637892	0.205971157120351	0.630142425806637	763.678429977773	-0.169019139482617	0.171682806836163	-0.984484949875687	0.324877127771714	0.742196409937341	770.651204846487	0.00563185056637576	0.189781684705984	0.0296754166509841	0.976325917955647	0.997666755037341	797.956569467054	-0.146505812084322	0.148886612258532	-0.984009306558231	0.32511093703823	0.680257961403033	646.743893754058	-0.83487980718258	0.260266224376979	-3.20779159562906	0.00133758387061132	0.00255700046634987
WBGene00000541	144.384287349756	0.0422243809703713	0.334715465063178	0.126150074847606	0.899613130047785	0.977152286185423	199.752422779459	0.301566957825447	0.196181220687775	1.53718565298049	0.124247852650322	0.511589722270385	170.782718959882	-0.344956758179662	0.331794862348671	-1.03966877527223	0.298493812191179	0.72363127939033	114.113509326016	-0.0134985353079311	0.420860502997252	-0.0320736567385113	0.974413311475765	0.997439810251449	154.191337057377	-0.792782477691426	0.393947654334341	-2.01240563046632	0.0441771954554378	0.247017280213592	158.915294876039	0.288715803384751	0.344008255780765	0.839269984173719	0.401317822845033	0.467143281231325
WBGene00000542	4142.34277498738	-0.0305918827347728	0.223983511991214	-0.136580958405424	0.891362028427301	0.975399640570213	4997.52841639657	0.0474630777191755	0.131576439106876	0.360726267113997	0.718304086653819	0.939664188361683	4038.06613492372	0.139675094315356	0.207284377352387	0.673833195243198	0.500417367942133	0.850120846771203	4317.9884004985	-0.164876944600241	0.304986276657536	-0.540604470493532	0.588780235869593	0.973833242920162	4280.14413179654	0.146392607365072	0.173145408301993	0.845489399925298	0.397837648546717	0.737933274136766	4538.17729450001	0.156871713366494	0.234446363175814	0.669115576123711	0.503421754664183	0.565911722934132
WBGene00000543	2410.26103087189	0.111782420794307	0.173093643569091	0.645791598636542	0.518414329632354	0.922048964973442	631.750358846538	-0.0691703727412586	0.129677023571907	-0.533404999868023	0.593753257188981	0.898368899459884	2173.35211520372	0.256203184171366	0.152273958546619	1.68251476888564	0.0924690635076165	0.533674674258437	1891.08947121185	-0.391426841094651	0.303788509714307	-1.2884846812105	0.197577297951542	0.953810066955414	2113.76019201418	-0.000586413638367034	0.128928189664439	-0.0045483740979633	0.996370935043322	0.998856855632246	1509.15308776917	-1.91842048946054	0.247601172864	-7.74802666429319	9.33315452058596e-15	5.65122666640087e-14
WBGene00000544	12.3414414674849	-0.0342920255847581	0.720902337568186	-0.0475681986278961	0.962060377144926	0.990174709549984	3.04449660329845	0.998921259109741	1.3204414976442	0.756505502812442	0.449346174394968	NA	8.23348094185274	0.636411180835449	1.00401665205222	0.633865165019544	0.526168821077944	0.862602779670484	25.9719357893655	-0.672742728723464	0.554184479625457	-1.21393282103124	0.224773378467458	0.959873858178985	19.2192411097201	2.1571538124526	0.705975510354417	3.05556464893471	0.0022463716839244	0.0312852485946552	7.72963732617128	-2.74846832014244	1.00329878319522	-2.73943152944865	0.00615455329438678	0.0105855191609539
WBGene00000545	1231.68134112989	-0.347639144090501	0.199280694453166	-1.74446975430529	0.0810772109795552	0.848322026147058	2277.12398672622	-0.10030211462217	0.213696429217319	-0.469367293545964	0.6388071222909	0.91322273709031	1254.92038296022	-0.00544491512897528	0.233472529478741	-0.0233214380344094	0.981393871284831	0.996719095441106	1333.14099026817	-0.248683996897859	0.322624105952235	-0.77081653946428	0.440815682330456	0.973833242920162	1371.36054180752	0.116169023750092	0.192383433539843	0.603841098022783	0.545949292636896	0.831769609192401	1851.91492058296	0.68811174734532	0.278303332713544	2.47252428002215	0.0134162599844032	0.0218445187063486
WBGene00000546	40.2700298612207	0.744471506124576	0.423087091419626	1.75961763245146	0.078472659851887	0.840240059059722	1.89641625307801	-0.302995437246344	2.10465172312286	-0.143964644562077	0.885528388299858	NA	32.4722098464858	0.713786494926323	0.501245100141098	1.42402687771989	0.154438691735759	0.592925334424629	57.3793389603303	-0.102848271480044	0.56288643909157	-0.182715845217427	0.855020982374233	0.989673568718926	42.7027155476435	1.10410478437384	0.476378792347185	2.31770347906077	0.0204654418227193	0.153517818642976	16.6704424498042	-3.94398401851832	0.895865293048386	-4.40242975045725	1.07045255801359e-05	2.7585883477471e-05
WBGene00000547	2943.72334614935	0.176077254630765	0.222066945260124	0.792901682979032	0.427835106720517	0.921779068583261	1481.63036047903	0.0902877722914987	0.17033299518296	0.530066251664969	0.596065996968778	0.899733024378811	2951.83991617171	0.292304235874639	0.204142316925039	1.43186498653277	0.152182464402246	0.589471576752787	2955.25896114633	-0.0651688149355703	0.344033219307205	-0.189425937026673	0.849758997640768	0.989673568718926	2906.95487985439	0.0695131794692464	0.170187016614021	0.40845171889287	0.682942069891976	0.896746588919307	2121.56427453041	-1.02869652906003	0.247846394587234	-4.15054062324865	3.31690889550615e-05	7.98360662550497e-05
WBGene00000548	4660.30405411946	0.139691743435679	0.226795325580463	0.615937489355876	0.537935777452707	0.923169206551318	1589.2680246682	-0.0580058436756771	0.153333005602699	-0.378299789061567	0.70520790210455	0.934960835103937	4676.59513615501	0.356192732245839	0.210711329860893	1.69042989990614	0.0909457388200303	0.53184368631009	4067.77912497354	-0.39016411047631	0.367020583951816	-1.06305784344655	0.287755720556324	0.970662761619388	4474.52093675364	0.0458961983527829	0.175895071936452	0.260929415744884	0.794146939922187	0.938603098679359	3064.12361244192	-1.52964489090872	0.260245564548292	-5.87769821769573	4.16010432089074e-09	1.5912286103837e-08
WBGene00000549	1980.34480094226	0.0684800692884554	0.227348334000091	0.301212100760008	0.763252763005246	0.950644528279661	999.639368427578	0.315305610813521	0.204367699552152	1.54283485846578	0.122870849385677	0.509013612732887	2008.63505965997	0.122556759103784	0.198769520138804	0.616577224808918	0.537513620653141	0.866281221005959	1851.16006133772	-0.301937406078536	0.365374395506499	-0.826378120064973	0.408589631164027	0.973833242920162	2022.32233430619	-0.0128611842277782	0.190166795933744	-0.067631071789521	0.946079320307229	0.984503153701952	1425.86039655965	-1.19457735279911	0.24517566433465	-4.87233248063552	1.10288361023925e-06	3.21200263074639e-06
WBGene00000550	5208.65570647438	0.201566679777975	0.236558177832041	0.852080793085449	0.394169251470817	0.921779068583261	728.001811254844	-0.442621971994089	0.155465566086585	-2.84707400574848	0.0044123103671207	0.0692605980000951	5305.15764608675	0.37784690988211	0.186889468682409	2.02176672953255	0.0432004564212196	0.434702849031152	4606.01722781548	-0.545754727434569	0.376137402596038	-1.4509451165129	0.146795143505771	0.935671909764955	5172.39814283019	0.117102683603642	0.193206652024586	0.606100682230861	0.544447897989376	0.830950718846465	2890.31860082241	-2.59501998601803	0.269634824751255	-9.62420187530302	6.31956038086555e-22	6.05289486397857e-21
WBGene00000551	1.94423179659461	-3.24700592675269	1.92119557306371	-1.69009650671573	0.0910094931022045	NA	11.4291659987208	-1.63798460585783	0.728298529941756	-2.24905658671153	0.0245088961255124	NA	3.69869337748719	-2.36724740321704	1.66970566929833	-1.41776329010839	0.156259885162352	NA	98.4689662431357	-1.8503491090764	0.800951617731533	-2.31018836608007	0.0208777278559088	0.582538029665924	78.7971848846369	4.73089933874168	0.492682152084115	9.60233553971725	7.81530858659905e-22	2.94868040559388e-19	10.274669332308	2.21644426265134	0.763200496272728	2.90414415802385	0.00368258555094304	0.00657060999739777
WBGene00000552	7218.35769929777	-0.0666322965367015	0.189683322863833	-0.35128178656241	0.72537695759003	0.942010242974633	9573.18326521199	-0.189640173790706	0.133063827839031	-1.42518201129848	0.154104594838765	0.563368174003435	6679.44283830931	0.12083730393305	0.231070201397635	0.522946287328101	0.601011632176051	0.894057925005689	7431.70875684938	-0.250498349601894	0.338357042101212	-0.740337331377199	0.459095334428828	0.973833242920162	7355.64795691842	0.236103414690132	0.201354836146776	1.17257384629205	0.240966742539243	0.596434902772323	8739.00503957069	0.392724218672197	0.236904169004755	1.657734519076	0.0973710631903236	0.133501510627723
WBGene00000553	92.990678999144	-0.378329504879318	0.429706542145472	-0.880436920951599	0.378622662769459	0.921779068583261	129.01714767796	0.141562986993975	0.245471043304011	0.576699333202622	0.564142582957354	0.889650529258427	95.7955247868246	-0.132732374046064	0.382085695462563	-0.347389016710963	0.728299083579394	0.936479607470132	95.9467374969044	-0.0632929637308666	0.424085408817793	-0.149245794396242	0.881359685906763	0.990619952085272	100.327991864124	-0.1023144475249	0.369074019277966	-0.277219316940982	0.781611707902531	0.9361969336649	111.645496025455	0.196483969987696	0.394371198121279	0.498220891697249	0.618328358831064	0.675174242914287
WBGene00000554	821.065250279798	-0.354309333016141	0.179918363867579	-1.96927831823168	0.048921139575655	0.727734436209318	2096.20327045536	-0.231705008453275	0.12601436300281	-1.8387190390996	0.0659565215831807	0.379187926475402	836.342312232062	-0.469442480956544	0.184195261887132	-2.54861322787011	0.0108152171953963	0.24227025610353	1030.96662136538	-0.0646686368338548	0.285445584788246	-0.226553291695958	0.8207711156907	0.986708952148123	1013.0036827947	0.0720634891115215	0.168138358108002	0.42859636505569	0.668216991287573	0.890377592811199	1577.16317483435	1.22253213132131	0.227140214000297	5.382279561116	7.35484192998732e-08	2.46008708231669e-07
WBGene00000555	NA	NA	NA	NA	NA	NA	2.64094410095398	-2.15654508385556	1.54482449406666	-1.39598063866697	0.162720325587437	NA	NA	NA	NA	NA	NA	NA	9.2148012414018	0.601917092958646	1.037870675867	0.57995384873537	0.561945740775292	NA	4.85525471980903	1.58659104041789	1.42877224045141	1.11045763313306	0.266801874983184	0.622512709289647	2.53014513906139	2.19540682463911	1.47338913707504	1.49003869337426	0.136214062312406	0.180477997109277
WBGene00000556	138.17108106627	-0.905456760461844	0.254407530021324	-3.55908003346423	0.000372156119923999	0.0397964337805684	336.208856060631	-0.0740857283385164	0.26567709913408	-0.278856282984057	0.780355119301061	0.952865500156681	116.234950144935	-1.06562488153797	0.423931360012244	-2.51367316045501	0.0119481106454811	0.25624875855326	73.7368099820933	0.304332906884021	0.470161863301964	0.647293901608011	0.517441747669247	0.973833242920162	109.955223367303	-1.24826919062123	0.405198643283956	-3.08063516823393	0.00206559574766627	0.0294946302588463	260.464100159709	0.843629790680867	0.329489957403656	2.56041124084198	0.0104548365865575	0.0173175280389938
WBGene00000557	294.846288824297	-0.610603276153145	0.21011334950672	-2.90606607141645	0.00366004156219584	0.187539004629597	836.714767994282	-0.12116593204611	0.164190298543421	-0.737960361367313	0.460538536930171	0.842328481922173	255.97165595854	-0.553342077989799	0.242763622762559	-2.27934511642631	0.0226465580868876	0.345365588795008	254.10133013963	0.717268391557558	0.410147875217332	1.74880435788552	0.0803248432634139	0.85689612283061	248.813705843382	-0.699385610291817	0.237914487016255	-2.93965121276551	0.00328581895742822	0.0419276560432482	609.471172441929	1.21154631257773	0.255864103262181	4.73511640410253	2.18929409635856e-06	6.11598459930308e-06
WBGene00000558	365.625720764467	-0.441574496116781	0.215625613059727	-2.04787589865063	0.0405721609830855	0.680216066535549	988.397949130629	0.172182455564829	0.161416931598213	1.06669389549179	0.286110084610778	0.721181244873252	283.214472941952	-0.329148151813773	0.21447047003266	-1.53470149882941	0.124857167519928	0.563550540560964	455.669234753326	-0.0958312548597637	0.341518905077245	-0.280603074778799	0.77901485741952	0.983350055629491	393.817759235597	0.522059663193425	0.20903428568227	2.49748342234608	0.0125078313235467	0.110590526033152	671.846426178181	1.05043730639151	0.282858046211106	3.71365538460779	0.000204286935806153	0.000439998787880848
WBGene00000560	9.24649035716626	-2.28578910426412	0.86505104242543	-2.64237483357655	0.00823268883466992	0.296316558861522	24.7115359547448	0.081915170079592	0.777569703269222	0.10534768746157	0.916099924344433	0.984038343067699	4.2976320805307	-1.96307170470969	1.50297660242293	-1.3061225980132	0.191510869234498	NA	13.4150231327277	0.29518680496084	1.20296607766951	0.24538248454412	0.806160289819486	NA	9.18271753436037	0.880603565851993	1.03456887659437	0.851179255218649	0.39466978462316	0.73526126074841	19.5283036127027	0.537110276381285	0.679365717421344	0.790605505411701	0.429174233174779	0.495183737923527
WBGene00000561	12.975472529206	-0.420231630828173	0.660299191222057	-0.636426087468658	0.524498741918227	0.923169206551318	4.33458733469202	1.16354236745166	1.28745479597686	0.903753957876887	0.366125880690623	NA	15.632679810004	-1.17189988508609	0.725737520730342	-1.61477097657395	0.106360300553478	0.54436155978849	23.6409155421457	-0.248597503862063	0.497251632907667	-0.499943061842542	0.617115169924669	0.973833242920162	23.192098628365	0.264950397277414	0.529130006037483	0.50072835457123	0.616562314091125	0.86712563336384	8.85647584607602	-2.53835506359926	0.925431095915103	-2.74288931375192	0.00609012100134759	0.010479815486297
WBGene00000562	398.228361325038	0.29454000458937	0.204251141665725	1.44204826561709	0.14928875807864	0.921779068583261	587.815408056026	0.358942394009619	0.251349729029505	1.42805960203555	0.153274703964856	0.561962704219884	381.497464803863	0.269546011623506	0.240564777909663	1.12047164163295	0.262512830606835	0.695123421380375	312.635864642727	0.77299214673539	0.299483279245232	2.58108615841095	0.00984899979296994	0.440440982653445	298.52773330554	-0.697887727215584	0.28146784325352	-2.4794581119769	0.0131582184353742	0.114606287641997	432.169968833542	0.446765546280682	0.315035598595833	1.41814305517215	0.156149003241191	0.203733966154839
WBGene00000563	4.94418943042377	-0.497534330479773	1.05757508228031	-0.470448234660563	0.63803480976136	NA	7.82619750774903	1.39214710127797	0.87212927910001	1.59626231413144	0.110430240237217	NA	7.67261880914426	0.220001848881487	1.03346459426239	0.2128779738589	0.83142214292978	0.961573431311048	4.61879989915758	-0.86323770052018	1.18315215956161	-0.729608354719174	0.465629613886245	NA	6.71654476017178	-0.360827762130507	1.11271919308807	-0.324275670242661	0.745729337665906	0.921805862590596	4.9217601663176	-0.475506376999375	0.994148496971381	-0.478305181215864	0.632433009196489	0.688480797927369
WBGene00000564	2944.99914254378	0.17527201796703	0.199776974221902	0.87733843527106	0.380302841681405	0.921779068583261	496.611116744932	-0.0959062173325852	0.159489008799833	-0.601334336794035	0.547617323947043	0.882214982810444	3097.61449561179	0.333251534211623	0.176626341049249	1.88676010742193	0.0591925989973019	0.476399217005231	2633.30220776186	-0.0732789504343587	0.413123726225262	-0.177377734036031	0.859211695658524	0.989684244259067	2800.24449877821	-0.144231542911121	0.196064201292976	-0.735634256330141	0.461953309256551	0.782175116308203	1678.43324336624	-2.51494896905878	0.25308894981273	-9.93701610014851	2.87304311119168e-23	3.02666156462502e-22
WBGene00000565	1138.58071561518	0.0642609986953201	0.195787631586836	0.328217866340647	0.742746940052946	0.945071068609862	1171.84719888954	-0.0298625088854044	0.158585447441545	-0.188305480529112	0.850637189367429	0.969052932605516	1124.0875746321	0.059162957444779	0.19387898442099	0.30515405071605	0.760248826538016	0.945899902667849	1188.13325036344	-0.253209203670246	0.297457827804018	-0.851244042019543	0.394633802224074	0.973833242920162	1215.53283439854	0.135668530579619	0.156079617445714	0.869226442247055	0.384723287144267	0.728240510573557	1150.87233827999	0.00165876789313161	0.254790342844871	0.00651032482083339	0.994805549033558	0.995710020495346
WBGene00000566	2210.45787626971	0.0423654746292186	0.217792822112373	0.194521904892529	0.845767245671694	0.966310813322087	1112.12363525648	-0.0450998976720948	0.141455272114122	-0.31882797295607	0.749856965034353	0.946679782039243	2209.17020467792	0.335810916723459	0.188005785961666	1.78617330847429	0.0740712013938937	0.505268021366661	2167.16089835939	-0.256038688375247	0.344690139136258	-0.742808277071231	0.457597763566486	0.973833242920162	2209.14669375159	0.149462428454167	0.156290993002232	0.956308649545996	0.338916321266673	0.690978181805651	1673.56130713885	-1.03123917577514	0.259260129038218	-3.97762347647032	6.96074786533943e-05	0.000159998189873534
WBGene00000567	9343.91840648569	0.147032850353161	0.156363126147096	0.940329436844608	0.347048604654079	0.921779068583261	3814.06008901201	-0.0840445425665891	0.0997978621954993	-0.842147724587024	0.399705270445884	0.801452089735252	8829.93189972043	0.109400309919724	0.146144889161726	0.748574312432234	0.45411381947829	0.827283084282804	8310.20564131329	-0.113960517294211	0.200030140154362	-0.569716729720172	0.568869841279967	0.973833242920162	8745.29238144518	-0.0785742724697887	0.132095292203729	-0.594830225657129	0.551956961221151	0.835433763059111	6520.74207533417	-1.26743938191851	0.255942245474493	-4.95205228651797	7.3434865480878e-07	2.18272311944007e-06
WBGene00000583	61.7928937982413	-0.28996239414502	0.322141649820793	-0.900108366323714	0.368062584145126	0.921779068583261	211.896268008057	-0.288982202586491	0.189129112851319	-1.5279625554722	0.126521835087469	0.515871830506839	71.0404035745792	-0.626207100279818	0.351152798429984	-1.78328950553608	0.0745391888412841	0.505268021366661	66.5708761298499	-0.496297281686799	0.330380319659982	-1.50219989555544	0.13304549180524	0.930105450386944	81.6780743724603	-0.175538821515035	0.289035418630468	-0.607326335114179	0.543634364645509	0.83040799479942	148.730884868888	1.6959629189475	0.304081472638508	5.57733065494478	2.44237354600701e-08	8.61778197903995e-08
WBGene00000584	48.022548673412	-0.171616663930297	0.368900723107444	-0.465210971896938	0.64178038225567	0.931997489339634	78.1634246629875	0.254797883606662	0.317471283440341	0.802585609777028	0.422214288501385	0.818576827656211	42.8944848417483	0.00812797371334712	0.468790942010688	0.0173381628887399	0.986166840590566	0.997900014741542	51.9738491167393	-0.337192807384993	0.394149096038511	-0.855495574578324	0.392276853314161	0.973833242920162	51.0346436727015	0.356082189950144	0.398224665234032	0.894174120884446	0.371228736359353	0.718494918911814	61.0765918253903	0.405611509105489	0.36075881008971	1.12432876969692	0.260873577723282	0.320904197082051
WBGene00000585	2054.66761904595	0.173078698239206	0.202704124984146	0.853848920206941	0.393188704812809	0.921779068583261	524.723164057687	-0.181489341431208	0.132462373887725	-1.3701199525915	0.170649460392636	0.586071871941794	1984.65660433832	0.268064776961947	0.157658940485618	1.70028275045017	0.0890777534601445	0.529180108257812	1986.77184980279	-0.198676463394032	0.250960577161251	-0.791664036006642	0.428556597653928	0.973833242920162	2007.33305707088	0.119976911135476	0.18150574267942	0.661008899026309	0.508606606602188	0.809916381410353	1263.21277637636	-1.8649346412038	0.249167179875429	-7.48467210704143	7.17259836978856e-14	4.06624228147588e-13
WBGene00000591	694.141255382219	-0.140251417170073	0.228401675165777	-0.61405599178849	0.539178327923255	0.923169206551318	312.757326024651	-0.151200679481635	0.224208435328164	-0.674375516961836	0.500072604088178	0.861163007507014	705.912248404216	0.0392768306757786	0.21864859232558	0.179634500538166	0.857439517722564	0.968497395710025	725.560735158525	-0.295513149273489	0.401858006866597	-0.735367080471261	0.462115964862468	0.973833242920162	759.397791845127	0.107777989425148	0.205029927746803	0.525669547902522	0.599117825476762	0.858312770211401	532.696039432771	-1.22304290496141	0.283397187319454	-4.31564941250727	1.59134371583179e-05	4.0059923125141e-05
WBGene00000592	3035.70015391629	0.290883704413304	0.182102930072205	1.59735872617737	0.110185767167752	0.909071012471431	30.0251408670838	0.631632543760756	0.770732703877748	0.8195221775109	0.412488554096689	0.810332544142607	2995.31017598125	0.284578410744523	0.17014515341283	1.67256254460589	0.0944134455947312	0.536071882086532	2314.24996165593	-0.158668990990679	0.375543469827198	-0.422504992734099	0.672656457237419	0.975709404131686	2647.02276065627	-0.264097298746314	0.201533644027327	-1.31043776844775	0.19004778382146	0.535531357621318	1428.15579254182	-6.92592082608852	0.49522677158668	-13.9853522132865	1.91526307355926e-44	1.46040882154428e-42
WBGene00000593	5.76141773972054	0.414125092779026	1.02038737268636	0.405850860040303	0.684852186027903	NA	6.48385381437941	0.353718863141528	0.866292243045432	0.408313552362003	0.683043490891051	NA	5.18916094841909	0.0384148381868937	1.1465047172166	0.0335060445980147	0.973271045647706	0.99475487801064	10.3580968804644	0.301183442239878	0.699390469642513	0.430637040841899	0.666732303849204	NA	7.28089577073976	0.768244462971312	0.886642766877212	0.866464478898414	0.386235497636056	0.729204537274668	5.17104623388511	0.188387691744579	0.978926446644642	0.192443152792832	0.847395093010844	0.874964368854739
WBGene00000594	98.4345488362938	-0.699762843545366	1.24037026826319	-0.564156414781852	NA	NA	14.8469370148906	-0.672196100962401	0.718643495404984	-0.935367960971514	0.349598702385124	NA	119.433591349879	-0.666498194378997	1.34604559637704	-0.495152761669377	0.620492292513226	0.901934362276335	178.101054743905	0.704527714317105	0.789945905739229	0.891868302878044	0.372463526040635	0.973833242920162	139.981242619713	-0.126702729677116	1.30371112703673	-0.097186199495823	0.922578527369578	0.976631527135107	65.7889868728125	-2.67236312427891	0.762620928340282	-3.50418277937227	0.000458010879460135	0.000939709217333816
WBGene00000596	NA	NA	NA	NA	NA	NA	4.08727312666471	-1.32723223928029	1.3514601123453	-0.982072816767807	0.326063976208049	NA	NA	NA	NA	NA	NA	NA	12.6949820684771	-2.98719027429132	1.21565009474668	-2.45727803353959	0.013999429302398	NA	11.7483416696974	4.02708403684916	1.45214545819965	2.77319604183584	0.00555086696047707	0.0620538332733198	3.43334104810614	2.56977894944729	1.44879423996582	1.7737363102078	0.0761067773847341	0.106961204568316
WBGene00000597	36600.220882379	0.933584038659922	0.329518076405941	2.83318004536364	0.00460874196000631	0.212522506938895	83816.965523318	0.587324702336922	0.148884018774308	3.9448471848899	7.98508846517807e-05	0.00352237328939464	27099.5731586934	0.469204896951292	0.275056329986163	1.70585020521032	0.0880359728416798	0.528181714579985	14118.7770353948	0.378343372113158	0.306656999408579	1.23376728019524	0.217289635072227	0.958732629906014	18400.2347380888	-1.03309310126165	0.29948817826761	-3.44952881692219	0.000561565790448228	0.0105699846677766	46153.3723194475	1.2992288680681	0.432880904800624	3.00135407605123	0.00268781829202047	0.00489994115045006
WBGene00000598	3.58468925815381	0.500860050854734	1.21682938672287	0.411610745368039	0.680624754404005	NA	3.81451715534618	0.0978053468150195	1.07507716329697	0.0909751877856625	0.927512306561357	NA	2.15658811164936	-0.704369688528698	1.98525030629005	-0.354801450626644	0.722738341551033	NA	2.95461391984197	-0.0954966076848841	1.48364537049424	-0.0643661953078934	0.948678646425875	NA	NA	NA	NA	NA	NA	NA	3.39817411153457	0.222419512945875	1.15089624782567	0.193257657556953	0.846757185529978	0.874562042097163
WBGene00000599	372.189650791893	-0.7017117008525	1.53346890831608	-0.457597605694566	0.647241563988572	0.933053577356229	27.8190136631384	-0.0522374873338687	0.482420958678082	-0.108281960794175	0.91377203167374	0.984038343067699	449.272251996138	-0.716247233275452	1.44039393393165	-0.497257879530503	0.619007210342305	0.901324095607273	651.019051522218	1.01683962918933	1.1904522977472	0.854162431467085	0.393014995883919	0.973833242920162	490.272916328487	-0.38257142367513	1.4529648452815	-0.263303978012633	0.792316293831893	0.938603098679359	225.834542255594	-3.92354955829826	1.35478466375968	-2.89606877259001	0.00377869579485557	0.00672642220622396
WBGene00000601	50.6674681746505	-0.627735020190504	1.41502281974038	-0.443621835233495	0.657316016350937	0.933869517126729	18.6898498038654	-0.925043868795112	0.767473725374027	-1.20531014705982	0.228083593848262	NA	49.7334877851946	-0.653105105310442	1.69034814066052	-0.386373132019557	0.6992203456846	0.929913456934718	165.309208387102	-0.0663816477454677	1.41527927255984	-0.0469035681031362	0.962590084290886	0.995969496773325	113.511511168598	1.45766043400395	1.69083908045735	0.862092940038786	0.388636376085468	0.730873356965855	40.5298240770854	-1.22685066397757	1.32433069231532	-0.926392985601408	NA	NA
WBGene00000602	25.3351050197289	-0.0657802835571551	1.55294070260708	-0.0423585288522111	0.966212887838487	0.992165025804227	9.95392727572244	-0.895269772543702	0.867629136203331	-1.03185766266601	0.302138801828393	NA	30.2315512418478	-0.513607182770822	1.02268736419132	-0.502213287026335	0.615517497485539	0.899598243519821	69.4279638982955	0.199733829024168	1.42151033817159	0.140508178984526	0.888258490703012	0.990878225980564	49.7383357070609	0.832023841139551	1.55026407980044	0.536698135485829	0.591476144169689	0.854410185568765	18.3880630858774	-0.909873723534078	1.01303811501822	-0.898163366259634	0.369098460692687	0.435060822079538
WBGene00000603	88.3024821165868	-0.49448762408811	1.25305024838654	-0.394627130655632	0.693118087899877	0.936001917971966	29.5909076104423	-1.58699134991762	0.701472853150591	-2.26237030098858	0.0236745342578696	0.215807748697458	120.021216939889	-0.513738675543134	1.74933420759252	-0.293676687572556	0.769004969809753	0.947644968361397	244.788855547707	-0.339775723954509	1.28573752784013	-0.264265230342375	0.791575550342423	0.983972303424824	205.555259230342	0.92339859020583	1.68228025259824	0.548897003801632	0.583076134480451	0.850746859924343	70.32165265267	-1.12779007548996	1.26367055053463	-0.892471597927816	0.372140209639375	0.437926085822285
WBGene00000606	785.418889396944	-0.79383293146521	1.88710204825798	-0.420662429039283	0.674001599841344	0.934575752826072	24.256521240581	-1.02596428106578	1.06226496876785	-0.965827087619972	0.334130711725573	0.753925219265241	1030.23495081096	-0.445988358392045	1.78117562061958	-0.250389884764372	0.802285851320461	0.957348942417643	1213.67922041144	0.580412200315984	1.52026057610272	0.381784681810212	0.702621081818593	0.979800526591301	1081.30756404747	-0.31835258940861	1.79950640341758	-0.176911062280192	0.859578249237625	0.958734703900376	471.296088861533	-4.79232672680986	1.93530978513761	-2.47625820094176	0.0132767522891114	0.0216409695962266
WBGene00000608	22421.673206388	0.0472776149952544	0.275929950517518	0.171339192815363	0.86395706468339	0.969316080250345	36599.5021989996	-0.0641544595610073	0.121908124495361	-0.526252535067493	0.598712756931984	0.9005547300162	17383.715579835	-0.00117671896008925	0.155311794383791	-0.00757649452675475	0.993954889826998	0.99916778322574	11091.8983780596	-0.666302326986051	0.46575327881236	-1.43059073826614	0.152547543417441	0.936564459410046	15819.6970054401	-0.448088016832678	0.315037876031053	-1.42233061775883	0.154930294489771	0.486567880973267	29922.4699359214	0.655969549775823	0.374768465500979	1.75033283256355	0.0800608986488221	0.111884534179653
WBGene00000609	44607.0668116786	0.840340559998788	0.321295515003233	2.61547553812051	0.00891033034947434	0.310347300449437	106248.800925288	0.448087325435834	0.133363607713562	3.3598920508977	0.000779729326895714	0.0202408748726673	33018.9488782149	0.606869633294195	0.226526723798706	2.67902004283373	0.00738379739563342	0.197398618112279	19716.569282738	-0.0387388049037286	0.465311538652162	-0.0832534800575563	0.933649989357337	0.995310853214763	24175.3109884684	-0.546643389776921	0.328259802017827	-1.66527666932314	0.0958575709530011	0.382164153552058	60867.2667091143	1.37442797823451	0.422871077446606	3.25022932883853	0.00115311979304606	0.0022273332640326
WBGene00000610	5.05455957469063	-0.933292264959224	1.23957277329568	-0.75291445977622	0.451501318384462	NA	NA	NA	NA	NA	NA	NA	6.03712076394554	-0.331010460520726	1.36959829532045	-0.241684340329351	0.809024764512323	0.95796021749755	11.9608374689671	0.259255557147988	0.718110346401123	0.361024678793825	0.71808099847819	NA	8.81314014076104	0.654571604956798	1.09150742421441	0.599695055146248	0.548709484345928	0.833440251795675	3.96218323957593	-1.93171743689289	1.34536392258904	-1.43583264309293	0.151049968724972	0.197637360653814
WBGene00000611	303.009949623539	0.200449632828295	0.325356179680543	0.61609290170886	0.537833206660848	0.923169206551318	570.888116309349	0.341490042269977	0.150734650048528	2.26550459473011	0.0234817323846582	0.215313400364238	287.624471969511	0.23441296450786	0.348126495721794	0.673355712330474	0.500721016894586	0.850120846771203	344.352396559376	0.222597877103677	0.476382978170742	0.467266647432342	0.64030911557489	0.973833242920162	297.366862575923	0.157044093404361	0.403037878430401	0.38965095294754	0.696794669207979	0.902229802942178	385.339385040896	0.802858955212993	0.347274955663817	2.31188268004621	0.0207841494388146	0.032657627851497
WBGene00000613	10.4391016401985	-1.15778916716286	0.827453127252019	-1.39922024466557	0.161746947522204	0.921779068583261	44.9090050613374	-0.360082578393303	0.337702669425108	-1.06627104549186	0.286301134333871	0.721181244873252	6.96139135878218	0.284569049105482	1.05026428428061	0.270949944089931	0.786429531384007	0.952520991406526	142.32821727061	1.32792621062836	0.711476527153159	1.86643713453458	0.0619802317631478	0.820657064584648	43.4310740312982	3.5749669128111	0.638110647472549	5.60242479414966	2.11373756682293e-08	1.52565901507946e-06	31.6719616992983	1.77003092164817	0.517331715282332	3.42146222502942	0.000622853767090907	0.00125209644033106
WBGene00000614	1.62025451584487	0.752024982143882	1.79776974134567	0.418309956413536	0.675720511064453	NA	2.51888007641665	-0.602419486606932	1.51908250199006	-0.396567984831462	0.691686065122918	NA	NA	NA	NA	NA	NA	NA	1.71344389120458	-0.997226681728479	1.88439249680997	-0.52920327554724	0.596664444677589	NA	NA	NA	NA	NA	NA	NA	2.08921594545295	1.2669084776195	1.49946749130448	0.844905598131597	0.398163548606079	0.464023603622302
WBGene00000615	63.7097063515159	0.539733552717836	0.333342471697554	1.61915626883436	0.105413644515316	0.900498643285723	53.2111395595846	-0.903453836906623	0.838094538012234	-1.07798559223331	0.281040185923544	0.717659211132191	52.9400696832025	0.531548543866484	0.39248551284865	1.35431379366978	0.175636287307329	0.614212617376395	197.778819554717	-2.45191813787805	1.25805902275631	-1.94896908136003	NA	NA	187.58285225486	2.80156665258266	1.22673841940075	2.28375227210313	NA	NA	61.7361239416708	0.376456855030359	0.741302906924469	0.507831348715749	0.611571622971942	0.669165273141247
WBGene00000616	408.567487286259	-0.789310616626149	1.41432976995463	-0.558081031308187	NA	NA	81.8531537775793	-0.633322371341348	0.463478545155357	-1.36645455967991	0.171796334029842	0.587473951824678	502.28564676911	-0.53762226026464	1.54978906062283	-0.346900280770197	0.728666235707519	0.936640480195705	875.976722847564	0.481303321658098	1.19876593816936	0.40149899687098	0.688052776550481	0.977889827697408	659.2222265787	0.271271228978536	1.49615637496057	0.181312083094044	0.856122622276475	0.957828953737166	287.495495469565	-2.27176723264083	1.35410159279079	-1.67769334644879	NA	NA
WBGene00000617	7.62315102947083	0.0212273681687766	0.869561758874995	0.02441157048608	0.98052431916353	NA	28.063163728905	0.19681447271228	0.549906612900235	0.357905266267431	0.72041420952926	0.940464279296857	6.85525281549205	0.718851609177108	1.01753185536171	0.706465950318157	0.479898420287639	0.841206328285063	16.9213556080407	0.0983234304021632	0.563758239375322	0.174407083630585	0.861545547706281	0.989684244259067	10.8723945481452	1.49020802214607	0.749456365594359	1.98838530241084	0.0467690930437303	0.255147457646719	16.8383234889422	1.70029566919176	0.690306485179615	2.46310255762606	0.0137740510263776	0.0223815622489497
WBGene00000618	357.194121380592	-0.838734270385237	1.82018605302359	-0.460795899953184	0.644945043593645	0.932992256475975	16.9288454322858	0.450042165898814	0.790976124459242	0.568970607306876	0.569376087020626	NA	514.306811922291	-0.404580778220189	1.7545853582606	-0.230584836648397	0.817637348793925	0.958239079333639	627.663487951392	0.153654812243608	1.48624777610823	0.103384384968405	0.917657904724817	0.993994019293645	591.026540839875	-0.0118806284519892	1.83778697903162	-0.00646463849594221	0.994842000679739	0.998471959993847	216.383337917773	-4.87275561035969	1.75054387309145	-2.78356668762288	0.00537648085666907	0.00934030316691675
WBGene00000620	830.417076372673	-1.23240905166437	0.32792030042202	-3.75825787570428	0.000171100495305855	0.0212178992372143	348.408131403918	-0.0169194149526397	0.178478939481286	-0.0947978232155155	0.924475415909353	0.985600694907833	816.650125596785	-1.19139812188623	0.224404915864499	-5.30914448685973	1.10140995602705e-07	3.15717124247088e-05	84.1967068433324	0.643544084776103	0.778111740751421	0.827058700019915	0.408203791352962	0.973833242920162	586.034873317965	-4.09003008303496	0.352340550483363	-11.6081730513959	3.74532365933431e-31	2.59067158619204e-28	780.52402054549	-1.83603749113251	0.3850205362062	-4.76867418352252	1.85442295343446e-06	5.23290706533074e-06
WBGene00000621	NA	NA	NA	NA	NA	NA	4.00556072404744	0.731679251283734	1.19240631617295	0.613615712496454	0.539469298076518	NA	2.54410116108963	0.0589838708164557	1.82754656450014	0.0322748935442794	0.97425283082065	NA	2.91511183348681	-0.407815493460523	1.23450338859852	-0.330347812105642	0.741137169908027	NA	2.94119587750051	0.327456499674866	1.53642397825604	0.213128995843032	0.831226348765717	NA	2.13132480061918	1.16438946802317	1.54046290244809	0.755869853258223	0.449727230314216	0.514549882088639
WBGene00000622	21.3612785056467	-0.315874755144678	0.575098266474687	-0.54925353380209	0.582831470635418	0.925527289291793	12.3392149896972	0.975794136414923	0.712262685279253	1.36999193778114	0.170689418355163	NA	18.0619208418108	0.239062950758326	0.66246922339313	0.360866501139267	0.718199246770309	0.935069784257742	24.5465837619962	0.143508878751831	0.484370833042371	0.296278943656537	0.767017064994814	0.982498480685846	20.3035682452482	0.375626425487803	0.568025277823908	0.661284700087325	0.508429751473988	0.809792641303956	15.7408601745741	-1.55324657111038	0.64140434423803	-2.42163400523205	0.0154509031603794	0.0248790756254614
WBGene00000623	28.9241256288613	-0.753260552891102	1.39114518047785	-0.541467967155206	0.588185070938719	0.925527289291793	14.7118200759409	0.456736401167709	0.602636824241012	0.757896601726825	0.448512884832443	NA	28.6474249324796	-0.763500372559999	1.83699964502714	-0.415623581978818	0.677685467836995	0.924708511693304	42.7952224042833	0.499067188849917	0.853298326459561	0.584868355385869	0.558636237835965	0.973833242920162	35.4041311200046	-0.0222806837267843	1.02637869245309	-0.0217080536556469	0.982680839399461	0.994197793269641	23.0110990589484	-1.48836833519962	0.86410368886571	-1.72244182541723	0.0849895125410903	0.118097607596936
WBGene00000624	4.99360873900544	-1.12081373492208	1.42578555988725	-0.786102599475556	0.431807381530122	NA	3.34147405519876	0.559140826603087	1.17800430704525	0.474650918726743	0.635035806734405	NA	4.65639417028555	0.0208335885420856	1.53852425336015	0.0135412805463318	0.989195951502619	NA	10.6605994508214	0.407149205668744	1.14862127289106	0.354467756499021	0.722988363967599	NA	6.96546511328912	0.917033914178556	1.34875051894352	0.679913669206128	0.496559125945725	0.803129461687452	4.45611688811403	-1.26224674358473	1.39155245520386	-0.907078090275666	0.3643655033513	0.430016816528146
WBGene00000625	78.6748342583163	-0.504327139388776	0.509122611001795	-0.99058091015918	0.321890262993108	0.921779068583261	85.3763660852758	-0.00177700626214796	0.283867921651695	-0.00625997559642663	0.995005294742127	0.998249447194169	81.9872091910353	-0.36221767535128	0.650970139882886	-0.556427481322639	0.577918656561319	0.88506986106197	135.126116968071	-0.385118202940646	0.729819644439902	-0.527689554364085	0.597714824412181	0.973833242920162	122.33091730395	0.682016786723331	1.05215765047663	0.64820779130806	0.516850563298081	0.81607724950651	86.2787567352713	-0.107171063032021	0.500315220776405	-0.214207081019261	0.830385574386353	0.861289100650172
WBGene00000626	3.37957519039934	4.2461749406622	1.71258359449596	2.479397183477	0.0131604666332741	NA	15.0764314042347	-1.72175514550821	1.07749954106078	-1.59791728896066	0.110061385837304	NA	NA	NA	NA	NA	NA	NA	NA	NA	NA	NA	NA	NA	NA	NA	NA	NA	NA	NA	11.7815788494925	6.04610723563551	1.55880156114576	3.87868949219647	0.000105020703329072	0.000235078748054171
WBGene00000627	8.96130965118634	-1.44700904175119	0.889045118552481	-1.62759910780138	0.103609918439352	0.897445322373463	205.964403045208	-0.748909533168018	0.256733826818358	-2.91706606195638	0.00353340926923882	0.0591213413006857	6.45813538609638	-2.18015752805437	1.46086770835251	-1.49237163337195	0.135601747188726	0.572669214330542	442.637907646568	0.712789776209965	0.420968133776656	1.69321551684987	0.090414452086786	0.866774370245195	170.247958579891	5.05653844299585	0.483773424068935	10.4522865279911	1.43034497533169e-25	6.41760998256255e-23	132.769793169847	4.22783619842016	0.434898579805018	9.72143022475645	2.44325246297863e-22	2.38820471048311e-21
WBGene00000628	4.63165820699988	-0.568106910466866	1.11630337619078	-0.508918025855523	0.610809684335373	NA	8.21238054259346	0.0917041958114475	0.823379186146049	0.111375411662618	0.911318657386871	NA	2.18166372268798	-0.123176421965381	1.89901752598177	-0.0648632360049971	0.948282892343349	NA	7.08547245921932	2.35257471223243	1.02263365784694	2.30050584994978	0.0214195782482846	NA	2.32336975182655	-0.0599607886820099	1.66277818723493	-0.0360606057634903	0.971234033930064	NA	6.7279750930573	0.418565736030495	0.909325159563731	0.460303700638077	0.645298245309445	0.70084371025284
WBGene00000629	NA	NA	NA	NA	NA	NA	4.35507983046345	-0.263240537234023	1.1101576491788	-0.237119959880244	0.812563728132182	NA	1.56755428005584	-0.00940186892078065	2.15449978444457	-0.00436382913039115	0.996518179161604	NA	1.78088709963505	1.35094292469526	1.64010187586372	0.823694518356564	0.410113154902479	NA	NA	NA	NA	NA	NA	NA	3.09301392038601	1.62929379387748	1.3770801654285	1.18315101384856	0.236749303105039	0.29474853158695
WBGene00000630	17.1680691581976	-0.101847393824771	0.595132044051624	-0.171134111904646	0.864118314083882	0.969423290325061	30.836952322077	1.31741833435958	0.45459824990873	2.89798373536211	0.00375570065966537	0.0616149798730017	14.0116828969386	0.897625854127049	0.760048478127699	1.18101131698633	0.237598227582071	0.674035140924262	21.0588651932391	0.815512085768911	0.556473356445386	1.46550068628299	0.14278436526227	0.933998355407844	12.9861220040715	0.460848071244993	0.750651706578155	0.613930624824353	0.539261171971638	0.828760851314679	17.4954144533828	-0.063460134736094	0.549917361648513	-0.115399402095356	0.90812855285597	0.925895828317033
WBGene00000631	33.4831177144618	-0.517018440855477	1.94329658567036	-0.266052256082736	0.790198964255069	0.954843065384385	NA	NA	NA	NA	NA	NA	38.7896117907711	-0.0606143884070549	1.90564338200679	-0.0318078340257048	0.974625299149914	0.994945086942522	82.020628111527	1.92547119012177	1.33975489215219	1.43718168256037	0.150666376364993	0.936564459410046	37.4272187042179	-0.280525524734855	1.56918597053203	-0.178771369361493	0.858117227033909	0.958589871878738	NA	NA	NA	NA	NA	NA
WBGene00000632	1.94698507711811	-2.18323148945389	1.78705767162338	-1.22169056103859	0.221824667080657	NA	3.61309388878094	0.249797430933725	1.16797726762347	0.213871825983392	0.830647011492404	NA	2.01498781840565	1.29602386400942	1.75585905946246	0.738113834948792	0.460445277263949	NA	1.80668676760628	-0.357511101113489	1.74130607105304	-0.205312039656122	0.837328338138052	NA	1.66508503373958	0.578786611901491	1.9700018058949	0.293800041284008	0.76891070353718	NA	3.27303003904925	-0.061794901727081	1.18602108370925	-0.052102700850662	0.958446860923619	0.967787377224755
WBGene00000633	NA	NA	NA	NA	NA	NA	NA	NA	NA	NA	NA	NA	NA	NA	NA	NA	NA	NA	3.83134957650561	0.367333103337946	1.06323850243597	0.345485140442483	0.729729679576964	NA	1.79189523489106	3.17167329295243	2.07314236900483	1.52988687143321	0.126044733565444	NA	NA	NA	NA	NA	NA	NA
WBGene00000634	NA	NA	NA	NA	NA	NA	NA	NA	NA	NA	NA	NA	10.7198890640745	0.16443450377184	1.40079918995783	0.117386207067117	0.906554013669775	0.979986279812391	34.1407203885402	0.470415627757255	0.933620953604201	0.503861471768855	0.614358726687384	0.973833242920162	19.4670682681002	1.4113761747971	1.18483624718036	1.1911993561607	0.233575332253362	0.588781914738631	NA	NA	NA	NA	NA	NA
WBGene00000636	14.4793133009674	0.130954872023936	0.61708917479032	0.212213853967594	0.831940198978941	0.963407568038714	14.8527777657032	-1.48181012483859	0.926651175931891	-1.59910240587393	0.109797850206025	NA	12.0776006869583	-0.432450194806541	0.762329394193371	-0.567274721531788	0.570527548596304	0.881532833372149	51.5143361761681	-2.39985402458414	0.968442538678236	-2.47805515426815	NA	NA	49.5443140597644	2.58814148743359	0.927575480956858	2.79022197176206	NA	NA	17.9956110089136	0.602882583183824	0.691316871216362	0.872078504496875	0.383165551853642	0.448950843500968
WBGene00000637	5.56949324238631	-0.216948828131616	1.14887467985957	-0.188835938274951	0.850221403874607	NA	4.51915029199987	-1.8307629502105	1.08385999352455	-1.68911387185455	0.0911976099821998	NA	7.70785672769652	-0.65224123166452	1.02905930188947	-0.633822784038712	0.526196482237624	0.862602779670484	15.4273134863178	0.622848169522905	1.0373192008958	0.600440220315049	0.548212889773019	0.973833242920162	10.7255305847202	0.350949204699667	1.00221861910595	0.350172305731794	0.726209389423388	0.913456741462166	6.24289515879991	0.261267650164905	1.02606715251263	0.254630166773308	0.799008757274923	0.83404884737706
WBGene00000638	5.18119839991463	-0.0501336382208273	1.15363212167192	-0.043457214201153	0.965337070403956	NA	10.0505324164475	0.0865189992224555	0.73081316637632	0.118387302258733	0.905760786353572	NA	4.59329584304987	-0.20178297296075	1.21100818152002	-0.166623955180449	0.86766594368783	NA	15.1455270629277	-1.09184776687934	1.0324902477252	-1.05748966567473	0.290288168598222	0.970662761619388	12.6453586250194	1.98779743570115	1.11262257939969	1.78658735900691	0.0740042063034014	0.333226795570013	7.48523363296365	0.803069471152611	0.801570065823708	1.00187058548321	0.316406100690482	0.379644213730392
WBGene00000639	8.59093089017083	0.335791200349351	0.788637969139258	0.4257862460209	0.670263609986457	0.934056928902718	17.9567479166242	-1.37373879235094	1.17408668572533	-1.17004886355752	0.241981305385093	NA	13.1196008118725	-0.290761457882048	0.737808427050618	-0.39408801420765	0.693516059752898	0.928787834980755	94.2254213106335	-2.93788234697177	1.4469296138204	-2.03042519754277	NA	NA	89.1453170158801	3.46338978610297	1.3986070220707	2.47631374034951	NA	NA	17.0050646148429	1.71349923704793	0.934939342674629	1.83273840220055	0.0668414834515665	0.0949932136127071
WBGene00000640	57.7191435524293	-0.109051380016142	0.371289994511483	-0.293709449832129	0.768979932726194	0.951316442601762	12.3433108871391	-0.22354492067681	0.669633056718666	-0.33383196727507	0.738506359481643	NA	54.2136142191262	0.306901598363376	0.392370104355278	0.782173756248991	0.434112465480641	0.816119597802556	58.9309405306069	0.256474685791128	0.341101975692127	0.751900323270533	0.452111003721672	0.973833242920162	52.4191706040314	0.0226232960280293	0.361312961789188	0.0626141279737124	0.950073778997499	0.985452971267571	37.6953297487109	-2.26065767784496	0.485722165923692	-4.65421970921566	3.2520988985884e-06	8.91278512521178e-06
WBGene00000641	61.8922570980146	-0.909164932634628	1.50958152349145	-0.602262891063914	0.546999158171536	0.923770935598822	7.0536643545774	-2.31943802520296	1.28171576537164	-1.80963524664958	0.0703523702547219	NA	88.4353774318887	-0.444158968286352	1.70125863234972	-0.26107668748337	0.794033369081249	0.953952080416168	228.997427623234	0.808965201385966	1.50047974132154	0.539137703167838	0.589791841771169	0.973833242920162	133.637353799758	0.673712498455958	1.69887556709374	0.396563769298582	0.691689174282343	0.900430331022016	43.0488822503183	-2.65505978347942	1.65855717414847	-1.60082499708976	0.109415685427053	0.148455390780474
WBGene00000644	64.1422885967879	-0.203834120918365	0.34664975374929	-0.588011728592733	0.556524420425292	0.923770935598822	83.1113040427159	-1.10373271422617	0.27644622633389	-3.9925765269557	6.53592297658959e-05	0.00298757986495124	55.8910613591118	0.0910393382332144	0.415135246417376	0.219300430447391	0.826416026614095	0.960156983584609	55.3251836284293	0.286854372789703	0.33564137952368	0.85464543494842	0.392747466484264	0.973833242920162	53.1663297767889	-0.216239433692797	0.343684678046059	-0.629179732195734	0.529231396160545	0.822098849785834	90.5906504771223	0.654575331310991	0.31372168358809	2.08648418504102	0.0369347862992742	0.0552594347978778
WBGene00000645	7.45181772627571	-0.339085030169623	0.918498963625692	-0.369173013359879	0.711998769575767	NA	5.61113434189043	1.06613947297219	1.09089034428349	0.977311311406324	0.328415054827413	NA	5.5571052921577	-1.5177590629772	1.2329734788066	-1.23097462278446	0.218332355771664	0.656151972918341	7.63253893567927	0.511239722741804	0.768798888323616	0.664984992182513	0.506060092204109	NA	7.06062976660816	-0.332916112940827	0.929604650293017	-0.358126557172331	0.720248605578857	0.910789693876798	5.77993288976467	-1.22366631400807	1.04211439251892	-1.17421496410804	0.240308933708507	0.298631406684185
WBGene00000646	5.93950423909835	-4.94937276017124	1.52834525589139	-3.23838657599953	0.00120207808010855	NA	54.2367077888264	-3.11551597956611	0.513599331883462	-6.06604367677221	1.3109949228558e-09	3.30790238934976e-07	3.65488556362226	-3.44810279436774	1.96898863619188	-1.75120502525425	0.0799106001713667	NA	NA	NA	NA	NA	NA	NA	5.27314925391092	-0.391696126688469	1.4713650674344	-0.266212740371405	0.790075371560121	0.937912335987698	53.7689878903125	2.9851735337283	0.52689575388192	5.66558662075933	1.46522381259077e-08	5.29838888010137e-08
WBGene00000647	72.2837452511983	0.260484873605939	0.309941117455478	0.840433420852452	0.400665417053618	0.921779068583261	103.970825708926	0.00473784841660876	0.374242389328374	0.0126598390554086	0.989899179688473	0.996887229702796	74.3108363448809	0.0197151643695728	0.431721216503687	0.0456664245719422	0.96357612518709	0.993097377205541	173.565433642572	-1.50119061412036	0.748489374102882	-2.00562715525474	0.0448960424178258	0.745811667621324	164.506519322579	1.70456466656127	1.01401475550967	1.68100578152288	0.0927617915787883	0.37632905718462	85.0314690443398	0.602805121190988	0.422555189248441	1.42657133678358	0.153703491044858	0.200810141726651
WBGene00000648	NA	NA	NA	NA	NA	NA	NA	NA	NA	NA	NA	NA	1.81587353133982	0.404583688702589	2.06702329128351	0.195732525322133	0.844819525261791	NA	NA	NA	NA	NA	NA	NA	2.29831396752406	0.799573076254744	1.7506380208075	0.456732383708844	0.647863411442284	NA	NA	NA	NA	NA	NA	NA
WBGene00000649	315.596864927912	-0.881743550220604	1.67396000080166	-0.526741110778236	0.59837338263013	0.926824772111326	46.600628776442	-0.798243683893598	0.901645302398867	-0.885318962756015	0.375984625365379	0.784036699770186	419.38099624251	-0.544996244789507	1.8244244881932	-0.298722281089989	0.765151955020614	0.94721102601965	818.623612848842	0.263848180173688	1.6226564072066	0.162602618152479	0.870831325443091	0.989893015084312	616.472112888513	0.554714163969613	1.91016544295938	0.290401109502958	0.771509394998429	0.93276727597181	216.895388294306	-2.64731949996732	1.79339129013285	-1.47615275848206	0.139902888378565	0.184574149943828
WBGene00000650	2.75172592860797	-1.59266286636973	1.40549110171168	-1.13317178915619	0.257142118649232	NA	11.5095251553527	-0.581237460383146	1.06196340459216	-0.547323436824422	0.584156545098464	NA	5.9890416796071	0.703431063820657	1.14294914955081	0.615452633301412	0.53825584129689	0.866794996958639	41.0184588929599	-3.90578344928503	1.05300539289571	-3.70917706180435	NA	NA	40.2723292639214	3.91281908434384	1.00092016216214	3.90922196620714	NA	NA	9.14842888595683	1.67639142096571	1.04817954950109	1.59933612687219	0.109745936356292	0.148857609963016
WBGene00000651	NA	NA	NA	NA	NA	NA	1.65601287838797	1.92898590129477	2.15026001933112	0.897094250905908	0.369668626217099	NA	1.59659951612362	-0.896934510804653	2.01467277315399	-0.445201088115413	0.656174440462637	NA	6.66288053924026	0.622919708899384	1.14225386722723	0.545342613206897	0.585517901248729	NA	3.63447674920497	1.35038618771854	1.33681045466268	1.01015531634161	0.312420883478768	NA	NA	NA	NA	NA	NA	NA
WBGene00000652	373.793949828089	-0.300636723928867	0.246290488511896	-1.22065909140599	0.222215122805857	0.921779068583261	1455.69566854284	-0.278417228556165	0.136196077107516	-2.0442382370263	0.0409300174533796	0.295239050995904	365.976833077769	-0.437435700928184	0.23225228000583	-1.88345062066647	0.0596393257398754	0.476530455174347	616.154096316	-0.539780109437157	0.233067887229227	-2.31597804336842	0.020559467556234	0.57970427969955	573.665048775612	0.747639440678736	0.187261863132288	3.99248105392703	6.53855585987793e-05	0.0018243120307535	988.943905101603	1.8748755306854	0.246401078350856	7.60903947025638	2.76140418881023e-14	1.62239404208484e-13
WBGene00000653	75.1998749905884	-0.44079402420953	1.03122914222986	-0.427445274923465	0.669055036795575	0.933905143586104	53.5790417626726	-1.54012063052044	0.544001746541142	-2.83109501083921	0.00463889389568345	0.0717209379754196	80.528441140554	-0.268409309846053	1.56466392761728	-0.171544384138002	0.863795734139606	0.969382597603637	276.581100146056	-0.535842506974042	1.47135489179035	-0.364183046499427	0.715721325947931	0.979980601947519	205.932353696026	1.83845044577567	1.6359290084531	1.12379598153472	0.261099586636888	0.615785514669551	80.5732440390786	-0.0516754066825152	0.721226519633426	-0.0716493435499015	0.942880970478023	0.955026188269114
WBGene00000655	3.03971987946179	-0.979015925068008	1.33603117998091	-0.732779249270215	0.463693079444848	NA	5.24927101649626	-0.545981108376117	1.41062370353052	-0.387049435657172	0.698719610210473	NA	1.76471748986528	-3.92684691493958	2.49470426006451	-1.57407311872632	0.115470546328878	NA	14.7637753441325	-2.66002962868453	1.21518755322918	-2.18898689475208	0.0285977925570353	0.663062227429031	14.0582208444901	3.03328396292979	1.30188276368865	2.32992097870282	0.0198103280131644	0.150246396058439	5.14948547002433	0.636248995300227	1.23360098600949	0.515765634525307	0.606018107152302	0.663892846779258
WBGene00000656	25877.2019406955	0.660671969831751	0.282159974671172	2.34148011461121	0.0192074491290386	0.482048174825208	77526.0749183836	0.211988379766584	0.116225362472263	1.82394251355571	0.0681607635365821	0.386305567285499	21010.3250511035	0.623121142981567	0.153365667620569	4.06297675776554	4.84508554828025e-05	0.00595214914300238	28806.5383591679	0.152749752722828	0.394805013512163	0.386899222388224	0.698830816857805	0.97837095117689	22499.1390702489	0.567812868879473	0.135559449735623	4.18866312888449	2.80602570292446e-05	0.000924262553457322	45553.1013026254	1.72865741833529	0.372288753727154	4.64332430412926	3.42847553950461e-06	9.37574416283716e-06
WBGene00000657	152.245974121352	0.167025059471964	0.478349272170974	0.349169674104291	0.726961931687375	0.942595799502474	565.973626316182	-1.19625556783183	0.57368415152298	-2.08521634187747	0.0370496671660453	0.278556973162591	121.566507149551	0.330306642081294	1.00737749567134	0.327887652345429	0.742996610104279	0.942088326996769	1025.84933759933	-2.03026773211767	1.40403784404685	-1.44602066156981	NA	NA	865.997185619899	3.81124475513316	1.4543753855299	2.6205371687754	NA	NA	467.081970313309	2.3328587115494	0.57937537159201	4.02650652052944	5.66116702712784e-05	0.000131742364930413
WBGene00000658	19.5745580123812	-0.17855259642451	0.535863823995397	-0.333205169726188	0.738979416021054	0.944817901505771	7.7671145125683	0.399076087854135	0.845312675738792	0.472104700790566	0.636852057319925	NA	18.4354770673173	-0.159402576533578	0.695477096817438	-0.229198887012984	0.818714337594614	0.958239079333639	14.5807959345998	0.659455295943661	0.615901977529208	1.07071469162865	0.28429773480855	0.970662761619388	15.6867065922464	-0.863060859902967	0.67189517610645	-1.28451712498414	0.198961075530232	0.546623476417018	14.0137852949324	-1.71179278103006	0.667582702798126	-2.56416586867095	0.0103424106072652	0.0171455266293053
WBGene00000659	7.93245598230109	-1.1687153262809	0.87665016480925	-1.33316044779983	0.182479155926694	NA	6.14200094159209	0.232164201822891	1.00767424724432	0.230396085300174	0.81778400282029	NA	4.48350328733531	-1.11558883208067	1.39010030055087	-0.802523984520096	0.422249920117887	NA	9.29847478920311	0.402074578157346	0.693358361856067	0.579894323450608	0.561985884006987	NA	6.91765601579608	0.398072960714572	0.952989684561909	0.417709621796763	0.676159436583173	0.893378334237802	8.43685281838379	-1.04371628238578	0.846953259799739	-1.23231863188362	0.217830082533765	0.273904845356206
WBGene00000660	37.6196234037506	-0.12445796379692	0.425829558237089	-0.292271781959358	0.77007883207409	0.951316442601762	90.2239852670116	-0.237697324948601	0.316617581830401	-0.750739499602159	0.452809446258871	0.837719119049737	28.1986701579908	-0.174018844521705	0.511544300785663	-0.340183331638013	0.733718469882228	0.93779081796821	247.053749114889	0.12196468514778	0.294199571930946	0.414564454826627	0.67846077360676	0.975968667769436	132.083343921877	2.91010334420527	0.303530599100342	9.58751227332847	9.02343965330458e-22	3.2958296388113e-19	68.4081685099937	1.2172565500436	0.419648248640786	2.90065919251711	0.00372378636798888	0.00663739861219957
WBGene00000661	21.7621508637476	-0.260434025859856	0.552126698627175	-0.471692505556074	0.637146287269563	0.930795610825636	3.69291379774984	-1.43795688950677	1.18445347437546	-1.21402564188094	0.224737932583129	NA	17.9034438993457	-0.291414209370105	0.707632114812543	-0.411815975095057	0.680474311344308	0.925495287347206	17.0767666701573	0.47267697335888	0.573198121968871	0.824631057295317	0.40958108355867	0.973833242920162	17.2179237664994	-0.528419876393394	0.644187050434328	-0.820289504480289	0.412051088156286	0.74955732133273	15.1343988671512	-2.24055969389017	0.681472639741442	-3.28782046883094	0.00100966203248025	0.00196880184214625
WBGene00000662	3.25009400399011	-0.732278228203063	1.28145328611072	-0.571443560323271	0.567699008328798	NA	NA	NA	NA	NA	NA	NA	2.80922268017722	-0.173546016529576	1.60867986951261	-0.107881014624841	0.914090077351741	NA	NA	NA	NA	NA	NA	NA	1.87646737083414	-2.2450134433402	1.91258662371269	-1.17381007244639	0.240471108624746	NA	2.68843050292037	-1.62714369543134	1.38175140321952	-1.17759510982948	0.238958060339874	0.297162332309132
WBGene00000663	3.43426976282626	0.659141916093246	1.33835454039634	0.492501722225301	0.622364704738509	NA	5.46208509742784	-1.90050365869116	1.26105442172074	-1.50707505239772	0.1317914206143	NA	3.63848636424346	0.392200538635004	1.42889188953021	0.274478805225742	0.783716689376927	NA	40.2983787014338	-2.22178423287163	2.30341679611956	-0.964560229227534	NA	NA	34.235581299894	4.26431717227114	2.15794321354212	1.97610258949843	NA	NA	5.76809167158382	1.63978815661978	1.19386828570245	1.37350843158964	0.169594341845012	0.219391505380292
WBGene00000664	11.7999074124467	-0.440560227278056	0.783578090208886	-0.562241635879089	0.573951397313262	0.925527289291793	18.5443253485793	0.617352367794849	0.537947944246654	1.14760614739293	0.251131190867069	NA	13.9972809120905	-0.640739295451862	0.892059106656861	-0.718270001023966	0.472590823417176	0.837646071934475	25.7339585903071	0.414691765525183	0.704186872920336	0.588894484507235	0.555932057893818	0.973833242920162	19.4630522185107	0.357815886852206	0.76941969147423	0.465046438006571	0.641898201645805	0.878640505072725	13.6853720115873	0.0857952153326727	0.710634290149208	0.120730474903848	0.9039045200618	0.922229739131635
WBGene00000665	397.480335181763	-0.840424404469008	1.92834721904777	-0.435826284896977	0.662962771563861	0.933869517126729	13.1351157958988	-1.59625847568288	1.36030893712773	-1.17345290625919	0.240614231624229	NA	521.399515994204	-0.576258662237634	1.84518703491858	-0.312303658833729	0.754809759672426	0.943677028622839	948.277801812059	1.57142404971923	1.63011780203191	0.963994165182717	0.335048851199564	0.973833242920162	548.772700034444	-0.404416777325573	1.79610529608299	-0.22516317846595	0.821852333280465	0.946539608312672	242.610859341885	-4.54898731332468	1.95384507845766	-2.32822313472038	0.0199002583500165	0.0313498927266963
WBGene00000666	33.5550712126111	-0.813498283160062	1.58276804431984	-0.513971889993296	0.607271643932041	0.927868350536511	NA	NA	NA	NA	NA	NA	45.3626897037882	-0.622487102171314	1.77983347827572	-0.349744574292631	0.726530398277561	0.935676041666581	129.305545531625	0.215729406774421	1.32791775976845	0.162456903063062	0.870946063751674	0.989893015084312	86.4448761930691	1.10260167615284	1.63266549820065	0.675338382153609	0.499460803685832	0.804850792604521	25.1310721596095	-1.84460942700215	1.99112672022538	-0.926414882721957	0.354230412678412	0.419512841317659
WBGene00000667	42.8326840784783	-0.656266014874802	1.21296391176184	-0.541043314241369	0.588477728142081	0.925527289291793	28.421619180764	-0.382797058234203	0.774429631057765	-0.494295469701172	0.621097524113918	0.907028683695637	41.3064078792571	-0.582789712973348	0.921777965723615	-0.632245220263913	0.527226652718187	0.862660839752686	103.04276010292	-0.36512908512348	0.73696885066159	-0.495447107154797	0.620284549494281	0.973833242920162	81.9390961148773	1.20263548721883	1.29648721029592	0.927610760575359	0.353609513910968	0.703363472374309	40.2228214616985	-0.627258918568131	0.87827558833819	-0.714193730187793	0.475107393326527	0.539048401421564
WBGene00000668	5369.10927097818	0.760924293098379	0.593463249222283	1.28217592933606	0.19978093805977	0.921779068583261	13159.8578107051	-0.116278795794817	0.190084130186291	-0.61172279706285	0.540721176227239	0.87880637546278	4210.32001569712	0.179775288051639	0.211266371709796	0.850941333429938	0.394801942710217	0.790474228272886	3528.43465597173	-0.938661696694486	0.575902080872588	-1.6298980814104	0.103123039228903	0.882541358982242	4377.00216304098	0.118506603649268	0.704642795443618	0.168179685388907	0.866441922018712	0.961178136387611	8819.60574090069	1.6726147585281	0.470229813589533	3.55701554897184	0.00037509196255468	0.000778377689495538
WBGene00000669	NA	NA	NA	NA	NA	NA	2.80848099799543	-0.509275265691492	1.36162035560376	-0.374021483738523	0.708388332585642	NA	NA	NA	NA	NA	NA	NA	2.91348547980237	0.199453850336909	1.26031595985936	0.158257021802029	0.874254272923595	NA	1.82105436647283	1.3755718361929	1.67612699685414	0.820684732585693	0.41182586940234	NA	2.04565522285713	1.75312463719028	1.60818354892974	1.09012720491825	0.275657113987151	0.336823057667455
WBGene00000670	86415.6352145184	0.308864187122852	0.23023429686437	1.34152118658847	0.17975129568334	0.921779068583261	146292.356688334	0.532592252373568	0.182051000360694	2.92551126507601	0.00343890725120147	0.0582362048890748	71549.5254739693	0.338756373562067	0.141618089606414	2.39204168410647	0.0167549393483596	0.307286381721871	57627.9744625641	0.326305781660408	0.385819148151115	0.845748022678757	0.39769332702596	0.973833242920162	59123.9631207355	-0.429146682925363	0.202343345530002	-2.12088359911857	0.0339315991841858	0.212485280292972	98494.026408655	0.524231705896571	0.330826352756365	1.5846128989689	0.113054312431521	0.152745160632723
WBGene00000671	641.220787413613	0.606162136046728	0.266496813578625	2.27455678702849	0.022932530882919	0.532099619873011	1411.08023644234	0.565676788459192	0.135949570116676	4.16093105681549	3.1695276630806e-05	0.00165920170113796	485.909048120503	0.582991949743315	0.183744204093585	3.17284538371825	0.00150952891649968	0.0737072585488755	583.983279570935	0.0554177834965401	0.386333846741922	0.143445323167763	0.885938490346725	0.990785875208339	494.351648444609	0.408042297594489	0.200945555427017	2.03061121072015	0.0422944495894474	0.241717789884221	820.686556801132	1.0538889606408	0.348545304402374	3.02367855004624	0.00249721621214278	0.00457424774965505
WBGene00000672	85.2673319104958	-0.680861877100665	1.15800539857063	-0.587960883378506	0.556558548853264	0.923770935598822	36.1890151368072	-0.709305502606217	0.567608136737147	-1.24963941969473	0.21143129634587	0.638804682595726	107.853349472075	-0.327183829338239	1.44316376547064	-0.226712890918197	0.820647002599083	0.958373157989537	227.45370621931	-0.506780446641732	1.23016180842918	-0.41196242898229	0.680366961518118	0.976657994769757	192.512259047841	1.10320291278493	1.44281080566562	0.76462063387166	0.444497478644937	0.771138930757607	71.2966991445844	-1.13624258682971	1.18619221980994	-0.957890776767835	0.338117837792313	0.402549845491279
WBGene00000673	10429.2130218563	0.241311059890441	0.228806838767306	1.05464968263406	0.291585572395104	0.921779068583261	20640.8774131726	0.1813591971868	0.100797702754334	1.79923938969931	0.0719808210738645	0.396486216288211	8791.91134850444	-0.0125624826921609	0.148352171925933	-0.0846801400281005	0.932515685208808	0.986374525382508	13860.3815005345	0.31824675898421	0.26652505456932	1.19405944592514	0.232454715330431	0.960264343558131	10707.0573770022	0.392176164745327	0.149396122988059	2.62507591831331	0.0086629649217136	0.0847869945093829	14433.4231892208	0.918110583332373	0.319400656246338	2.87447932675592	0.00404694262898276	0.0071725649343242
WBGene00000674	58.6937516024121	-0.39359682450488	0.452469300467614	-0.869886253273116	0.384362568602393	0.921779068583261	48.1653946853105	0.102583173610883	0.340515588321967	0.301258377381207	0.763217477431506	0.948889480874256	58.6682765024578	-0.446857225908498	0.40188503690523	-1.1119031187366	0.26617980763994	0.698163264135692	63.7692594570958	-0.12469141262947	0.353966816685818	-0.352268649917391	0.724636796912251	0.979980601947519	67.1106569847035	-0.0709910676139341	0.348225216842117	-0.203865384183596	0.838458696384587	0.951820814128779	56.5133998065475	-0.575858335075202	0.407250452035931	-1.41401521397058	0.157357435495844	0.205113140592303
WBGene00000675	86029.8551435748	0.280433035859474	0.240188651023	1.16755323228249	0.242987024186155	0.921779068583261	145975.988431233	0.281969335377779	0.108049832580793	2.6096230659769	0.00906420363967312	0.115276202740036	72037.6266093366	0.145970805715487	0.168652453891617	0.86551249239038	0.386757562307433	0.786264815728494	59951.3645938786	0.392603418409156	0.183356398225263	2.1412038096801	0.0322576059629307	0.680056262793257	61815.6555594682	-0.507045474095672	0.157538212390082	-3.21855546284967	0.00128838051755584	0.0202733696416535	104974.323694514	0.655720686819743	0.328583756822195	1.99559677922415	0.0459778303917825	0.0676399820029114
WBGene00000676	1.70544289576091	1.28218937064168	1.81158305938623	0.707772886260091	0.479086306569922	NA	3.34866882768465	0.244097224714832	1.48540723636472	0.164330170702694	0.869471231747385	NA	1.77405382903867	0.40183384988939	2.05423355842631	0.195612542809993	0.844913442201964	NA	NA	NA	NA	NA	NA	NA	NA	NA	NA	NA	NA	NA	NA	NA	NA	NA	NA	NA
WBGene00000677	9163.83477604715	0.191472379187258	0.223357608263297	0.857245834050785	0.39130903677116	0.921779068583261	19037.7585581144	0.2930842379038	0.119743809044104	2.44759407808593	0.0143813575108787	0.158458695508511	7560.68556658141	0.0981001483852814	0.144177064760208	0.680414381777289	0.496242117214388	0.849777937799163	12071.7225666264	0.356557603267283	0.302915574304062	1.17708574108962	0.239161285719351	0.960662049540463	9070.59688195482	0.435396184726704	0.15600051764592	2.7909919229559	0.0052546783552443	0.059707676506099	12808.6518416344	0.900489123910089	0.316082019510107	2.84890967637372	0.00438693329638293	0.00772559918841121
WBGene00000678	62.572516638676	-0.528643302622139	1.01560675824058	-0.52051967785046	0.6027014163661	0.927868350536511	18.2683080618714	-0.876701235881529	0.842567724441873	-1.04051129713314	0.298102418233308	NA	67.2032602269935	-0.548181779836568	1.26860435058995	-0.432114062656054	0.665658514422095	0.920101058381696	161.347433792929	-0.0831121371611978	1.31524682939135	-0.0631912849390098	0.949614184522437	0.995781359768602	121.738032435447	1.02592243103699	1.34961291762237	0.760160500571066	0.44715865234307	0.772831011075132	46.6425235901987	-1.56653445932129	0.814334196251578	-1.92369971263902	0.0543922340875654	0.0789635548684066
WBGene00000679	2.2851362542532	-0.207799831100793	1.79625288757785	-0.115685175811185	0.907902055351292	NA	NA	NA	NA	NA	NA	NA	NA	NA	NA	NA	NA	NA	3.07144952976899	-0.859950367642247	1.57530617848312	-0.545894112133999	0.585138725872228	NA	2.63166471782278	1.52332416265839	1.7759295221059	0.85776160804626	0.391024113190896	NA	1.70411069125428	-1.2765716546096	1.68456139698997	-0.757806546493718	0.448566802722039	0.513555779210009
WBGene00000680	49448.0584421942	0.0519110820887857	0.253660759066697	0.204647665172114	0.837847412022474	0.964449949610286	104164.787539375	0.264487164817084	0.0849752463184569	3.11252013116715	0.00185497362240442	0.038114572019958	39711.9415573687	-0.098230866215544	0.187789369240378	-0.523090665956733	0.600911160717	0.894057925005689	28327.5969431917	0.379192136804189	0.209436783381553	1.81053266136815	0.0702132240993482	0.834392010590284	33550.0790509271	-0.821536299771241	0.181925817907328	-4.51577631598021	6.3085227816772e-06	0.000259870438458122	71724.7713069577	0.855750210146843	0.346913299242448	2.46675527290403	0.0136343506064315	0.0221647855636073
WBGene00000681	509.741119931283	-0.827314568994428	1.50117240688967	-0.551112294095899	0.581556698195254	0.925527289291793	75.3033217835273	-0.705294537054961	0.517461463806991	-1.36298949078463	0.172885822716522	0.58885732704958	634.53430006836	-0.505853235868301	1.65512581981213	-0.305628266934849	0.759887695768775	0.945899902667849	1319.40872573336	0.666392546747931	1.23250031839145	0.540683468234433	0.588725775136285	0.973833242920162	878.292090734899	0.426982147943769	1.58245058721033	0.269823368511296	0.787296143920556	0.937795704816792	345.879045871714	-2.69054193806788	1.44600842197643	-1.86066823482978	0.0627910423088009	0.0898676703686698
WBGene00000682	4.19535178846438	-1.31541510834592	1.21573063120479	-1.0819955297518	0.279254514284766	NA	7.59762304744247	0.846238055563339	0.943170273123102	0.897227234231213	0.369597675628828	NA	2.9961939172276	-0.319555442104797	1.53211961202063	-0.208570818882314	0.83478329270686	NA	3.57398006793749	-0.130997132311197	1.15201444416324	-0.113711362713292	0.90946660480773	NA	3.52617610089445	0.0902887594381926	1.26176581302395	0.0715574621742257	0.942954093515962	NA	5.80688300203795	-0.217872843094688	0.91933563474253	-0.236989446357864	0.8126649776579	0.846097701647136
WBGene00000683	37.2815932381201	-0.519422987868232	1.31450066592681	-0.395148516339476	0.692733285296156	0.936001917971966	10.33222913598	-1.58916220106022	1.33297385029635	-1.19219308068715	0.233185545907446	NA	55.3124501921237	-0.432247553489979	1.66216061977314	-0.260051614957028	0.794823959802591	0.954260019192216	88.2627151783629	-0.621860611709927	1.32822280785258	-0.468189981404798	0.639648736032308	0.973833242920162	84.7756879511851	0.713286512455022	1.65189773035793	0.431798227787666	0.66588806768774	0.889690769552046	28.3146973031982	-1.41594506916952	0.980225214719459	-1.44450994313053	0.148595584843285	0.194715267923644
WBGene00000684	5.7954818541891	1.11529042581653	1.019881262545	1.09354928536822	0.27415270210004	NA	23.6854679264539	1.47511145705957	0.600092800441872	2.45813890113893	0.0139659146052002	0.155648391041701	4.85613929659442	-0.65218629847268	1.60331523299945	-0.406773593270604	0.684174283188398	NA	27.0387142542605	-3.63748344289466	1.14556519470688	-3.17527405659823	NA	NA	27.532695352288	3.04791847717098	1.15928390335987	2.62913896098911	NA	NA	7.98857786849151	1.76648685779586	0.927598895707175	1.90436498574003	0.0568626660460233	0.0822517040104012
WBGene00000685	112.884959436062	-0.187931336611035	0.439373048188001	-0.427726137017448	0.668850518454919	0.933869517126729	37.8460507134815	0.66919601461453	0.393237040496021	1.70176241223466	0.0887999153168921	0.437374362199107	101.061954375257	-0.141829933357193	0.488478557120626	-0.290350377288249	0.771548202389442	0.947644968361397	246.946587922073	0.554355029659675	0.440429833838166	1.25866820789295	0.208150199206908	0.957587206189468	153.612775053944	0.847040480060165	0.40433590142519	2.09489307547152	0.036180498558448	0.220820756091469	72.8817387589038	-2.03503753644364	0.511606937533348	-3.97773639711637	6.95744399263854e-05	0.000159943119924739
WBGene00000687	84.6417553699665	-0.189070528783226	0.305961089313593	-0.617956123791411	0.536604261480409	0.923169206551318	74.1778842394081	-0.246315444119932	0.318711301096807	-0.772848164694089	0.439612244804582	0.83057498477439	70.4255529587344	-0.192033003329275	0.414939543439711	-0.4627975481377	0.643509488868892	0.911107411903313	100.350821580143	-0.0517877865940848	0.502610814941317	-0.103037549242014	0.91793316955343	0.993994019293645	89.1732683458845	0.374920096705969	0.391521755403301	0.957597097815852	0.338265963174635	0.690978181805651	85.5036798140244	-0.232341723234793	0.338628896119825	-0.686124916972761	0.492634339595113	0.555878363717382
WBGene00000688	2.61491063054635	-1.98241233137849	1.56530127927128	-1.26647333496168	0.205343670137698	NA	11.494292923532	-2.78173257793811	0.885214958019339	-3.1424373851095	0.00167547544661955	NA	NA	NA	NA	NA	NA	NA	3.55609668208626	-1.24181081375996	1.43917275419262	-0.862864315727418	0.388212072382844	NA	3.10744684638523	1.87028407843693	1.50307195944347	1.24430774367545	0.213386322139144	NA	11.9546531021205	2.22172683830249	0.720867334064904	3.08201902529607	0.00205601696188686	0.00381649096497789
WBGene00000689	18.0691399716511	-0.267903407376365	0.86795998737596	-0.308658706936822	0.757581158079895	0.949340052423907	5.34324216589706	0.170216206296288	1.00867342000911	0.168752544599371	0.865991286793641	NA	19.5218237143234	-0.571132115332579	1.06990565110619	-0.533815402079685	0.593469256574471	0.890799013892192	52.5441859300671	0.637242603998546	0.895651271157525	0.711485177902984	0.476783632561132	0.973833242920162	32.0226701684959	0.79584781028773	1.00087157444712	0.795154773705459	0.426523476134555	0.759859684967943	11.7451876346283	-1.93773729071744	0.956754982883488	-2.02532239223615	0.0428342706698599	0.06340191962848
WBGene00000690	129.929900664483	-0.178280746596596	0.315511893570048	-0.565052380686294	0.572038136627263	0.925056468643247	429.69371737651	-0.198912693760884	0.145069106303416	-1.37115819370151	0.170325647365526	0.585580447383179	96.4116784698846	-0.0169764341976139	0.334739470993651	-0.0507153642419896	0.959552333509694	0.992297288543558	404.549202671138	0.0855512474896759	0.224662126666772	0.380799597862656	0.703351957682371	0.979800526591301	244.072421244419	1.92629184139185	0.224850655477753	8.56698343751301	1.06231164295374e-17	2.75553681010548e-15	297.492374064966	1.62516967143341	0.366387672894559	4.43565597770838	9.1792339441421e-06	2.38539303302316e-05
WBGene00000691	74.1530380516771	-0.875918334504748	1.50733006725999	-0.58110585964558	0.561169109672249	0.924366156812304	2.36098089507082	-0.91878194220322	1.57934806423076	-0.581747597639741	0.560736705719468	NA	82.3336621043073	-0.757217191516488	1.42909517668159	-0.529857775655482	0.596210543684905	0.892603502977539	124.175608912165	1.07560194854704	0.832418434099382	1.29214095277787	0.196308335796513	0.953810066955414	90.755731125647	-0.377608003678131	1.37489852943097	-0.274644270537122	0.783589550729729	0.936932449702119	45.9228131404263	-4.84749585893373	1.58633103145515	-3.05579085500654	0.00224467771913718	0.00414311572303074
WBGene00000692	602.527086890943	0.145203844689214	0.244413102745613	0.594091900385323	0.552450647933337	0.923770935598822	986.439018760812	0.107553929559866	0.182842821514785	0.588231622487674	0.556376834547643	0.886780234196831	564.545948784022	-0.157759386084176	0.290849764556812	-0.542408505382717	0.587537121679757	0.888778879723415	628.477157102733	0.0148123422430547	0.419067366994711	0.0353459691917305	0.971803868098516	0.997158544684565	616.530641025592	-0.00303563345558508	0.338815611133062	-0.00895954423538325	0.992851413623147	0.997988302140115	753.890123045062	0.679230657356049	0.300456646152609	2.26066111718178	0.0237802499907583	0.0370087756968737
WBGene00000693	95338.8517974164	0.471862479692159	0.238236527788685	1.9806470656368	0.0476308668838249	0.720172851029308	208507.030779272	0.294386021630904	0.100416163433391	2.93165972056062	0.00337155944860135	0.05782874462941	73441.2321874491	0.361352546512429	0.157007555457374	2.301497819387	0.0213635085011999	0.338470571228324	33054.0352827644	-0.207344542351397	0.378039208633193	-0.548473644046221	0.583366721520517	0.973833242920162	52034.6968050504	-0.989560965232474	0.234880354831197	-4.21304270399136	2.51953404500744e-05	0.000839895274722258	133074.879993731	1.12416073071717	0.330228536710701	3.40419014635914	0.000663605413067192	0.00132917281621168
WBGene00000694	9.39448390109591	-0.467817550447033	0.763063873401423	-0.613077838899247	0.539824872682497	0.923169206551318	13.6725761295771	-0.638880723499472	0.740716286941171	-0.862517450693254	0.388402834390871	NA	6.50245336170814	0.691140560635448	1.07023937978595	0.645781283785016	0.518421010670163	0.858692875582681	42.1491045749138	-3.00692950478313	1.63380210563955	-1.84044903259937	NA	NA	39.510038284328	3.74946775710886	1.67137262809201	2.24334639331096	NA	NA	13.9591446184261	0.539414081799911	0.702473443161301	0.767878255115833	0.442559517220309	0.507899617951429
WBGene00000695	16.2750880687459	-0.598368587150795	0.75535005895831	-0.792173880248312	0.428259296355981	0.921779068583261	3.91008941854833	-1.22464399758415	1.32217984021167	-0.926231031769548	0.354325928979476	NA	12.4145957092403	-0.39238166452706	0.788007763360429	-0.497941369072004	0.618525367843679	0.901324095607273	41.9141362594689	-0.855647881448668	0.500174340742865	-1.71069927373294	0.0871366418519126	0.866735748200186	33.7017514618403	1.88323583767224	0.57461722449029	3.27737449802823	0.00104777298035023	0.0174029407740807	12.6581633052046	-1.87615063749434	0.904304652317417	-2.07468869333628	0.038015395956471	0.0567565726198991
WBGene00000696	67513.5151329383	0.122771270934905	0.210092789723677	0.584366893772887	0.558973495364129	0.924128598598303	147277.733715785	0.33441180010798	0.159754839863116	2.0932811825577	0.0363240614276421	0.27563635795899	58868.8961315456	0.135195015048344	0.133775380210335	1.01061207851383	0.312202132525271	0.733457429272769	35537.8579782682	0.0735094956850232	0.339942647362476	0.216240875498746	0.828799993147099	0.987194110248671	46765.691483368	-0.800660861113238	0.120356821792421	-6.6523928530959	2.88365742504274e-11	3.19863491594674e-09	97036.9487482821	0.909901932087994	0.306344459311619	2.97019222783601	0.00297613455303491	0.00538486225137718
WBGene00000697	3.89573901278696	-1.47539954649487	1.35966433505478	-1.08512042895898	0.277868320371083	NA	NA	NA	NA	NA	NA	NA	NA	NA	NA	NA	NA	NA	26.1030619942832	1.33843200274155	2.01462739235542	0.664357095421358	0.506461786202142	0.973833242920162	8.3242108668825	2.85305485826167	1.16097125703867	2.45747243178014	0.0139918549263389	0.119731331769151	2.68737826999828	-4.92001869093085	1.88663104594705	-2.60783299495694	0.0091117397209255	0.0152459564400477
WBGene00000698	16235.2047516677	0.498359875263835	0.320225242626488	1.55627917142411	0.119641722081104	0.921779068583261	43615.120517576	0.112809527427264	0.151242191635573	0.745886622028626	0.455735907250251	0.83886259204394	12838.7133631327	0.434558104348974	0.188348704054323	2.30719986384213	0.0210436806902642	0.337199931060663	16208.7756342637	-0.403160438064534	0.462232409302632	-0.872202878791603	0.383097709310433	0.973833242920162	14990.237593815	0.620108827745657	0.261244710502673	2.37367036657882	0.0176122659195917	0.13896446127906	27659.8349479821	1.52267820686212	0.427898333421366	3.55850464451957	0.000372972197050958	0.000774526323845269
WBGene00000699	710.230278789523	-0.778989489148709	1.61602787962698	-0.482039634940284	0.629777790616801	0.929163470442792	53.9727394456055	-0.786796800372943	0.533854154691252	-1.47380477131994	0.140534163295569	0.541207515087609	888.248600395493	-0.571408325030865	1.80055206471642	-0.317351736852363	0.750976724235359	0.943677028622839	995.947429768093	0.636946069966222	1.32508309956067	0.480683868187138	0.630741198101614	0.973833242920162	916.911934979484	-0.466205747083686	1.72413120311446	-0.270400388463207	0.786852241277649	0.937791748378193	444.904767268822	-3.60057704851624	1.51578567339933	-2.37538664713826	0.0175305759547829	0.0278912080993177
WBGene00000702	28.7075586995334	-0.977012794801698	0.85494768383387	-1.14277494784295	0.253132042779224	0.921779068583261	29.7820083955362	0.241309767672189	0.470064054481594	0.513355074423453	0.607702965372679	0.903377996848154	45.889233557217	-0.673876315754506	0.893159838002685	-0.754485688990955	0.450557635451914	0.82459409162753	55.6087610365664	0.416767345126936	0.818786210973477	0.509006306580847	0.610747803581941	0.973833242920162	51.693644612277	-0.254256886516536	0.868437973539569	-0.292774952574032	0.76969417470629	0.932103348707854	31.179510807663	-0.41721946380233	0.785981427641789	-0.530826110044521	0.595539284853797	0.6541017000321
WBGene00000703	342.283033304262	0.101084159427129	0.358347426683974	0.282084234181692	0.777878921853486	0.952566125533159	1145.05188097255	-0.803674317170209	0.506941595873503	-1.58533906807432	0.112889317102969	0.490262177132892	264.264202526391	0.326916843003331	0.48255311942993	0.677473276702755	0.498105719780385	0.850051984263965	1425.79321832008	-1.94840656653141	1.30249611808138	-1.49590201420445	NA	NA	1236.5382546447	3.14506017523126	1.28740584248768	2.44294384213294	NA	NA	893.594906298249	2.03138387976671	0.480993911816702	4.22330476511485	2.40745922563561e-05	5.91587427460179e-05
WBGene00000704	148.637727607193	-0.497442139349245	1.43271747900762	-0.347201836117614	0.728439691523624	0.943305321402981	20.3976969821652	-0.563253729349334	0.643495671662381	-0.875303058207442	0.381409030568702	NA	146.709538687886	-0.192365266212097	1.84929530447989	-0.104020848236674	0.917152803819552	0.982599310896701	300.456538766	0.50686986951209	1.37677053948346	0.368158567441645	0.712755002346705	0.979980601947519	202.784741938251	0.607490820797711	1.78390752683685	0.340539412306247	0.733450347637847	0.91699747875397	92.5766438618611	-2.75260786725997	1.26723691302899	-2.17213359156387	0.0298455879010356	0.0454600644490524
WBGene00000705	24.566180153625	-0.308666750833785	1.50010457005514	-0.2057634894229	0.836975662112443	0.964167497956351	NA	NA	NA	NA	NA	NA	26.3748948290706	-0.169160285960136	1.89571359114617	-0.0892330396058718	0.928896708293695	0.985311354878884	90.6970870287517	1.10934518924992	1.37119266965994	0.809036697610878	0.418494038001946	0.973833242920162	42.7706240559404	0.984155257886214	1.77320029107781	0.555016408940476	0.578883436853466	0.847780806429409	13.5873956729969	-3.95040654984829	1.17247624157194	-3.36928494563948	0.000753634750063974	0.0014974080640301
WBGene00000706	6.63025386775771	-0.433245330683759	1.02179187479115	-0.424005456857165	0.671561833644603	NA	1.63543025067786	-0.0350276841709637	1.8186098486368	-0.019260692004511	0.984633141343256	NA	5.17784309578031	-0.223235653594351	1.14208593697637	-0.195463096398296	0.845030425246453	0.965544102191618	6.31892137349421	-0.765486225722646	0.827699578413071	-0.924835828949308	0.355051310422574	NA	6.81761601118576	0.452244444260603	0.888254326204578	0.509138465098164	0.610655171698995	0.865016065913037	4.94482044882898	-2.3328677057473	1.17593418651475	-1.98384206573795	0.0472734490384222	0.0693763706935217
WBGene00000707	32.9836063674696	-0.525502639224559	0.74474301719232	-0.705616067681578	0.480426929345729	0.921779068583261	40.387914937714	-1.55317902408903	0.757028168548189	-2.05167930153469	0.0402008396134904	0.291814610220826	29.0868051433843	-0.382349570283464	0.902960329213719	-0.423440053691403	0.671974226816145	0.922703675654518	148.790970433854	-2.18226339261581	1.57487810150286	-1.38567130404146	NA	NA	136.315492684477	2.83935693718873	1.6893619123989	1.68072744883708	NA	NA	48.6637670851626	0.681392611416972	0.809024823816129	0.842239436118755	0.399653943711209	0.465452563113544
WBGene00000708	177.361022303302	-1.56240476876944	0.300605959820819	-5.1975176064398	2.01967416476311e-07	7.64213632036135e-05	545.909720781106	0.534006885664585	0.287759159525584	1.85574244289905	0.0634902780395091	0.371678190929468	145.152483082392	-1.20827454915188	0.33856250434268	-3.56883746325585	0.000358568781088205	0.026429934106973	116.60600247212	-3.61001409330583	1.47226827900555	-2.4520083362417	NA	NA	204.207674900998	0.103119285509464	1.45513219262426	0.0708659227197042	0.943504464892741	0.983634858614448	352.441149614057	0.67057720477097	0.356774921779291	1.87955252411436	0.0601690887847853	0.0865369747575086
WBGene00000710	5.26829493780208	0.178684309704973	1.01783566816071	0.175553201066206	0.860644971366793	NA	8.54092834764727	0.177898635566081	0.800691891357149	0.222181137946268	0.824172876912844	NA	6.63268422387041	0.616026572080468	0.986098441677231	0.624711028883368	0.53216073330561	0.864817189492158	13.6640606559883	-0.551431616271929	0.874686802008988	-0.63043321907384	0.528411182425475	NA	10.8651356132491	1.48150931395929	0.948558687046095	1.56185308741713	0.118322602197752	0.425247869794359	6.53195534448859	0.593764018070306	0.882041562060707	0.673170113076191	0.500839072645025	0.563439958202048
WBGene00000711	12.1163371174579	1.13459250036471	0.845419870050627	1.34204617203611	0.179581025331477	0.921779068583261	33.8322921037177	-0.892582758929454	0.817807189124509	-1.09143422899595	0.275081857785189	0.712321986415834	6.88020736604826	0.53844795483096	1.04005097117994	0.517713044602121	0.604658495535543	0.896279698630906	99.824702520732	-3.8196073037704	1.87737504607259	-2.03454675279769	NA	NA	94.4621547902698	4.90324555859113	1.85282667374902	2.6463595478523	NA	NA	26.1058417195128	2.44552511863959	0.870148719605757	2.8104679849987	0.00494695103156639	0.00863498121791798
WBGene00000712	436.326828683446	-0.0745562968603636	0.387558006685788	-0.192374549291172	0.847448826779463	0.966310813322087	5299.02843602038	-1.23393799338898	0.291505499193174	-4.23298358625911	2.30611341724793e-05	0.00127604942421052	331.249715678651	0.176784890386313	0.803514692400083	0.220014508830274	0.825859855135515	0.960143956041953	1825.97893569171	-1.29211087220767	1.02126146647246	-1.26521063863376	0.205795829810528	0.956291326328967	1437.94753321322	2.95034036672432	0.977834332608261	3.01721904042235	0.00255105402124231	0.0344250894118506	3896.90186065351	3.92922979579892	0.503712344151104	7.80054299129946	6.16413629359194e-15	3.78442302807e-14
WBGene00000713	78070.4467022865	0.512505269392613	0.241157763201913	2.12518669350698	0.0335710379125708	0.631414856019299	166018.805643881	0.339266847295905	0.100682102889874	3.36968376263451	0.000752544944866694	0.0196565362824808	59570.0859138157	0.364944990422067	0.170332032802635	2.1425505491673	0.0321492055662861	0.395289142442043	33223.408874422	-0.138205135265264	0.354011947154272	-0.390396811113938	0.696243145530811	0.97837095117689	45179.928894209	-0.711251331920508	0.210411630196057	-3.38028525922155	0.000724106340285443	0.0129535445636623	105236.329436708	1.08147253548402	0.337209206459469	3.20712636181837	0.00134068092307928	0.00256264284092441
WBGene00000714	11.3308733644143	-0.426719910519884	0.846070897726508	-0.504354790675972	0.614012081420597	0.927877072169539	16.159132524891	-1.03568205078573	0.566642962432723	-1.82775066390892	0.067586980664368	NA	12.3054939002345	-0.138498331988126	1.08228163821478	-0.127968845721691	0.898173627807219	0.978341869238468	56.956407617066	1.39420746526773	0.786844861592595	1.77189625721876	0.0764117798350325	0.843586049378759	22.115819224784	1.21775687761534	1.00127565680751	1.21620541689595	0.223906680736776	0.578803302228466	16.7487938608378	0.744326979896337	0.710897298147925	1.04702462906457	0.295088219099036	0.357425656114043
WBGene00000715	670.23049877657	0.230666505987423	0.281725785755803	0.818762490513958	0.412921935448311	0.921779068583261	4367.83233490252	-0.53912569828198	0.19187232754	-2.80981476169141	0.0049570021161058	0.0748952559243003	493.251603410739	0.233521815143924	0.208571443648469	1.11962506016647	0.262873571854882	0.695123421380375	1858.42957582007	-0.379573556229708	0.458911504632773	-0.827117107324314	0.408170688733918	0.973833242920162	1275.57067431653	2.09855792501482	0.197685931013413	10.6156159634468	2.52125993841839e-26	1.23104224228482e-23	2858.37037107587	2.97249085035611	0.362667748736447	8.19618193432534	2.48142679463983e-16	1.66569556252996e-15
WBGene00000716	72027.4882118975	0.282633629886085	0.245282594988008	1.15227755927771	0.249207035378548	0.921779068583261	105750.148934078	0.379631091874343	0.118141239732567	3.21336641407949	0.00131188808593597	0.0297141473827076	59272.7083991903	0.20169016668779	0.130643098344215	1.54382565358625	0.122630574809438	0.563221588457372	34531.2688551101	0.0944313014070877	0.333242464974182	0.283371152636276	0.776892339350197	0.983350055629491	45785.0846134034	-0.834416915271379	0.138700243329226	-6.015972973391	1.78809405021469e-09	1.60454861230346e-07	78747.6839277021	0.3951483774137	0.33070670759426	1.19486048616378	0.23214154333843	0.289687647492958
WBGene00000717	227.809122682963	-0.558328265128003	1.21072873667914	-0.461150584943924	NA	NA	72.6560178452059	0.41134429145729	0.307214729572363	1.3389471658142	0.180587873466523	0.598377144051936	268.825179355957	-0.651252936470394	1.35189630789387	-0.481732905599088	0.629995697360391	0.906704467861935	308.030733466974	0.712511329146162	0.677310173949774	1.05197198646982	0.292812402396029	0.970662761619388	279.229593479516	-0.508207874638301	1.22270991624025	-0.415640592987917	0.677673018163967	0.89392528999126	156.744376866349	-2.0512838228224	1.07763130232962	-1.90351172835081	NA	NA
WBGene00000718	28.9282238447308	-0.427628684350434	1.56196851734924	-0.273775482412505	NA	NA	3.95083192428564	-0.652950921511324	1.40080738577843	-0.466124699327224	0.641126244696664	NA	40.4712312449535	-0.407952639485373	1.82943663538544	-0.222993588077689	0.823540496842995	0.958907343227252	36.285584694641	-0.192386621684588	1.0061658886432	-0.191207656566472	0.848362905214758	0.989673568718926	42.4017745760307	-0.296458823630114	1.79676164906171	-0.164996188439868	0.868946982124416	0.961214586947612	17.6223517787762	-2.67411977726265	1.16480131254444	-2.29577332070582	0.0216888456457325	0.0339670425183544
WBGene00000719	78.2013944855742	-0.424067139962316	1.69296291279505	-0.250488145225927	0.802209871292112	0.957736553015369	9.19050075354819	-1.04460988942743	1.03471766393714	-1.00956031373104	0.312705991473503	NA	97.1621954241871	-0.8956918705053	1.91963837358384	-0.466594064189861	0.640790334608836	0.90970532146221	213.569019291173	0.754131946522056	1.52956351232022	0.493037353759896	0.621986194085151	0.973833242920162	140.330794694117	0.335933505904509	1.90121169856295	0.176694423960482	0.859748420996621	0.958734703900376	47.2962158462052	-2.72962315080083	1.70828839692585	-1.59787021659394	0.1100718636774	0.149218690443313
WBGene00000720	523.580058425694	-0.985274833081923	1.62871481885737	-0.604940055603563	0.545218827148409	0.923574571738576	64.8176862612655	-0.789749345268107	0.766163414182405	-1.03078446536222	0.302641904711472	0.730341671106793	693.183220575511	-0.734045537289259	1.45971795301835	-0.502868061443943	0.615057037552179	0.899345161937482	1484.69786040514	0.704654040841669	1.33315620519365	0.528560747867736	0.597110195651041	0.973833242920162	986.131619978668	0.373182132137061	1.50852318714286	0.24738243025874	0.804612270321543	0.942252278471215	359.936946834994	-2.96172150048661	1.59784185200992	-1.85357612004034	NA	NA
WBGene00000721	NA	NA	NA	NA	NA	NA	NA	NA	NA	NA	NA	NA	NA	NA	NA	NA	NA	NA	1.63154980334204	-0.0861822899650784	1.71219048144578	-0.0503345222970202	0.959855813810858	NA	NA	NA	NA	NA	NA	NA	NA	NA	NA	NA	NA	NA
WBGene00000722	269.739401621766	-0.207156664714831	1.03888260088774	-0.199403344071614	0.841947244820544	0.965596103254076	170.907484631215	0.880862252940082	0.296710129187457	2.96876367299064	0.00299000455363694	0.0530083049713421	353.784849898006	-0.507153239513589	0.985149725463211	-0.514798133121469	0.606694090055576	0.897174966788958	555.160669514689	0.946714247217972	0.688430663909933	1.37517733716439	0.169076472534197	0.943851812417577	396.282121435474	-0.16637645640254	1.02145761965272	-0.162881409078045	0.870611808747206	0.961429604080951	195.346004355146	-1.20837720638829	0.630479687913955	-1.91659974072503	0.0552888009858299	0.0801528346143545
WBGene00000723	170.652454071632	0.23885013066928	0.265416389323149	0.899907241140546	0.368169616282609	0.921779068583261	476.552998850325	1.26174953321326	0.187951715562972	6.71315784181028	1.90456895095194e-11	9.61121675408386e-09	143.273864031244	0.00522041068717687	0.385076078039241	0.0135568293770897	0.98918354646931	0.998346234900065	86.3992469819328	-0.120675736149826	0.43165490852973	-0.279565304981385	0.779811028663465	0.983350055629491	119.315149974588	-0.757019065445991	0.404544922626553	-1.87128554359541	0.0613055132152141	0.298001461787932	217.974565232715	0.752315280470657	0.334062612874865	2.25201878772487	0.0243210847665472	0.0377603866970438
WBGene00000724	3.40105077090979	-0.294144616717656	1.23888987570929	-0.237425958904743	0.812326353094214	NA	8.63824560998691	0.103418729958227	0.741281014114704	0.139513528593117	0.889044366214338	NA	3.5549905102957	-0.302074239352977	1.44140004445299	-0.209570022226282	0.834003278843824	NA	7.48788685844477	0.074490811999978	0.79526488006489	0.0936679260800501	0.925372949506943	NA	5.60055784984396	0.835444535522763	1.04088846804148	0.802626372732056	0.422190720399973	0.756970315299702	5.92385909255464	1.08487989492276	0.881724580536849	1.2304067719902	0.218544818708017	0.274725123945405
WBGene00000725	9.68136176669478	0.44661644049905	0.777318069089208	0.574560734220878	0.56558841430799	0.924366156812304	34.2349865373274	0.461765288192025	0.412740360900682	1.11877909682581	0.26323439142757	0.699445046809229	8.76908351909886	0.311159778676795	0.888649627732256	0.350149000198024	0.726226878792887	0.935676041666581	4.05806154093699	-0.18502991938008	1.11031857844972	-0.166645792452134	0.867648760296843	NA	6.32042857886412	-0.98291510907842	1.04546080692265	-0.940174038634373	0.347128296151897	0.697847085979972	18.2968190275561	1.75369397105173	0.570430804936846	3.07433251478395	0.00210974143661472	0.00390674786212485
WBGene00000726	207.150379356874	-0.301821218227204	0.229549684197047	-1.31484048554873	0.188563517833675	0.921779068583261	333.057775807971	-0.31479837765486	0.156701538277006	-2.0089041953014	0.0445472949311901	0.307704953714051	172.621635590121	-0.239660523740499	0.278618431976411	-0.860174691388649	0.389692753468595	0.78746928732718	283.502218942914	-0.248520365081462	0.33010273241237	-0.752857643029157	0.451535463551998	0.973833242920162	248.26074084901	0.651810850739888	0.249252418550714	2.61506329418933	0.00892109219297689	0.0867538908895026	298.156028991169	0.615264854332745	0.274831338172807	2.23869977282533	0.0251754573309897	0.0389598054320904
WBGene00000727	45.4772441660181	-0.872610946298811	1.33844480197864	-0.651958859273703	0.514427712811038	0.921779068583261	8.92440987032865	0.0386890223656198	0.82327643507906	0.0469939630446297	0.962518039007112	NA	53.6993030265887	-0.336918904880691	0.798230010635926	-0.422082482982916	0.672964813301349	0.923485027514803	69.6214294974529	0.84986825068943	0.757161241456978	1.12244024674858	0.261675300275649	0.960662049540463	55.1228458540783	-0.316488572350127	0.843786724117975	-0.375081241863527	0.707600047173408	0.907493546133123	31.8194385381118	-2.67502076166513	0.855532656633983	-3.12673133038517	0.00176761380820414	0.0033203316218095
WBGene00000728	342.363494402028	0.0291754743217769	0.204104124820829	0.142944070078879	0.886334353040206	0.973867965505566	512.621071508844	0.24172719985374	0.163024864858039	1.48276276790191	0.138137451374732	0.536988741083225	265.610597544187	0.0213065956370494	0.223040868204828	0.0955277649721246	0.923895637839484	0.984190829237894	262.722311724994	-0.810361051064625	0.38029399510135	-2.1308804806362	0.033098989843401	0.682523997460476	302.961562476651	0.248671691322488	0.298103039062958	0.834180329406069	0.404179373978918	0.742972183304619	404.927615737403	0.389920954090785	0.27150547758452	1.43614396865861	0.150961378932312	0.1975361212773
WBGene00000729	15.6294180193663	-1.42976643828913	1.12558988614816	-1.2702374602724	0.204000057731235	0.921779068583261	NA	NA	NA	NA	NA	NA	26.2428545153932	-0.271470386486787	1.92755199803021	-0.140836868091863	0.887998816805098	0.974908751679027	49.0505929703373	1.00400009730216	1.53378039235382	0.654591819211722	0.512730592614798	0.973833242920162	30.7492504091365	0.13349531202632	1.79833914670524	0.0742325563400529	0.940825341092395	0.983355882860597	11.4633160212732	-3.36145178736033	1.31324418908805	-2.55965479633655	0.0104776181918561	0.0173533396174286
WBGene00000730	31.3076099169975	-1.05336033675023	1.29425464633935	-0.813874100996692	0.415717078935391	0.921779068583261	7.66084714965141	-1.63530444312434	1.03704485024403	-1.57688883247385	0.114821106594112	NA	47.2391362824892	-0.466498545513266	1.63338824761696	-0.28560175218223	0.775183161287205	0.948966779889305	55.0468657962337	0.21802686690077	0.896405902306912	0.243223372737367	0.807832361593511	0.985823397147782	52.7386719906685	-0.14286993599194	1.4409099867937	-0.0991525753179442	0.92101712864519	0.97662120361106	25.4198764563763	-1.79316360832289	0.900307811663095	-1.99172281423446	0.0464014791119172	0.0682176490340797
WBGene00000731	708.443219020087	-0.919090495435059	0.261984912872685	-3.50818100690288	0.000451181957240443	0.0462367509930363	1806.71286129494	-0.111910292110985	0.0998528991010045	-1.1207515567253	0.262393629768733	0.698326913422072	651.718161876398	-0.377483314839851	0.194981008374159	-1.93600042377194	0.0528676490659072	0.456961688323405	357.047321853305	-0.248729870778867	0.331259166307711	-0.750861851013108	0.452735801340616	0.973833242920162	568.248816327601	-0.978485481648016	0.26494755936006	-3.69312887430024	0.000221511693312933	0.00500996678567847	1401.26045717655	0.913439568573225	0.319126474682012	2.86231209580279	0.00420562553055754	0.00742858885832737
WBGene00000732	836.272583614609	0.645365358013735	0.242391618573676	2.66249040214884	0.0077564781587352	0.290513574082374	1905.33204361817	0.317446605622436	0.125897164318908	2.52147542273723	0.0116863838910906	0.137919007642655	749.994915277745	0.515487743744493	0.310614207835675	1.65957554658029	0.0969998710760989	0.537792257158192	900.657060946062	-0.433413571076561	0.513295413725348	-0.844374524858838	0.398460153292217	0.973833242920162	843.96786456854	0.604066581635471	0.691855291143272	0.873111168431288	0.382602486980603	0.726709804236623	1161.6873279834	1.3215958308982	0.288805931538442	4.57606886346893	4.73794642734152e-06	1.27566781368379e-05
WBGene00000733	18811.8853773057	0.526935368214093	0.273312244360157	1.92796107414685	0.0538599681027488	0.753444199714362	38606.8444042743	0.286257517244078	0.0999547699367813	2.86387050287974	0.00418499064833505	0.0668327114169557	15755.2362927013	0.236623967784851	0.138572671414595	1.70758032856923	0.0877142410107043	0.527827344701576	15452.4238651955	0.00598767975109582	0.327331082495184	0.0182924264492478	0.985405569275109	0.998443671016672	15305.2489185456	-0.022692633423655	0.121948520233511	-0.186083712866727	0.852379114089059	0.956431989362037	25040.9845128666	1.0718427575068	0.355633455072294	3.01389743349346	0.00257914983496387	0.00471648102087351
WBGene00000734	47.4572615491921	-0.545849024739443	1.64136290640751	-0.332558401684704	0.739467648267024	0.944817901505771	10.1080585368711	-1.4328923572661	1.31201747120277	-1.09212902169094	0.274776394799049	NA	61.2694144648825	-0.354782127816395	1.83694404602662	-0.193137144587394	0.846851563096979	0.966056109158976	131.708543706653	-0.0753842090872468	1.58947325674305	-0.0474271641674014	0.962172779500336	0.995816980700537	101.408707343348	0.927758331454347	1.87655153655106	0.494395338142158	0.621027005712586	0.868715355932899	33.1455624058577	-1.8113860774048	2.16811679374402	-0.835465175414654	0.403455846688752	0.469313912160688
WBGene00000735	32.4174784377337	-0.439162833883022	0.720094665668138	-0.60986819486511	0.541949122667028	0.923169206551318	7.50787779917417	-0.98805537550612	1.09882565775983	-0.899192122543323	0.368550335532822	NA	35.9784301594949	-0.861373646636585	0.804855761252685	-1.07022113539441	0.284519783052667	0.713749914150149	85.9917871952191	0.085429498293876	1.34266455064213	0.0636268368394916	0.949267362325231	0.995781359768602	63.9483964861185	0.839301925453446	1.25681329448661	0.667801597210418	0.50426024689673	0.807682534227527	22.5575924131216	-1.83035332004145	0.91774062153774	-1.99441244844819	0.0461069992161694	0.0678186792646019
WBGene00000736	2.74289037468944	-2.81745412189763	1.69613411627274	-1.66110338496639	0.096692684764006	NA	NA	NA	NA	NA	NA	NA	1.95563586177269	-1.30723932307383	2.00037116737932	-0.653498382895833	0.513435031600724	NA	NA	NA	NA	NA	NA	NA	3.46275341556933	0.654413018076771	1.55676681871932	0.420366756413221	0.67421754948132	NA	3.00844803720305	-1.8115825174241	1.44039111299146	-1.25770181521166	0.208499615546871	0.263526996860117
WBGene00000737	3.1939472250217	-1.46498563022506	1.38459477087088	-1.05806092948308	0.290027665312833	NA	2.73771282669888	0.837950771972855	1.65690089283385	0.505733792284753	0.613043542406959	NA	2.93549186334719	-1.29535545954307	1.58206545979689	-0.818774881609112	0.412914864492603	NA	4.21301967537921	0.163712403586747	1.03221027694292	0.158603733409448	0.873981087196733	NA	3.96769275414594	-0.0386204477689686	1.18793769600247	-0.0325104994133364	0.974064943135624	NA	3.29127778748711	-1.31087530959863	1.25403363109851	-1.04532707663536	0.295871827530755	0.35827625258674
WBGene00000738	1.92579566400219	-0.319471319813517	1.73039871893284	-0.184622952108136	0.853524782234678	NA	9.48389237316073	-1.75330897960113	1.38038126143072	-1.27016283731922	0.204026632243788	NA	NA	NA	NA	NA	NA	NA	29.8470510454194	-4.63921436362091	1.20606395191558	-3.84657410268541	0.000119780915127238	0.0347485458815933	28.4744217537042	6.39108262292443	1.49260014721412	4.28184509753207	1.8534999534587e-05	0.000647788478470904	8.45861920578333	2.80547524928793	1.34094152443282	2.09216822521366	0.036423469816393	0.0545825248720389
WBGene00000739	1346.46353835468	-0.448329843028377	0.842968153312059	-0.531846714809888	0.594832165080309	0.926517950801139	694.026860148157	0.112228252843195	0.166394622009275	0.674470433527229	0.500012276849623	0.861163007507014	1546.39207613622	-0.552979138875777	1.02033664651269	-0.541957539960711	0.587847756525619	0.888778879723415	2082.27052814005	0.686117671586438	0.547927092094323	1.25220614473344	0.210494757538144	0.957587206189468	1712.80272363708	-0.230455734348561	0.914395899990244	-0.252030585822858	0.8010174226383	0.940514564669754	1072.05270931221	-1.19920363291215	0.494290681554759	-2.42611013652965	0.0152616379592816	0.0246058115345342
WBGene00000740	279.301175040851	-0.821419265510724	1.58424037930483	-0.518494084762039	NA	NA	5.63673129476055	-1.46582940764823	1.29705108626325	-1.13012465212239	0.258423703376875	NA	358.288141069099	-0.839740277626688	1.5177139170838	-0.553292862491634	0.580062887691153	0.885373305867808	501.312370928866	0.954467994030774	1.27465095895843	0.74880734001935	0.453973335069111	0.973833242920162	395.157016307476	-0.42759197872937	1.52125489403602	-0.281078457269533	0.778650223972442	0.93455420981979	168.022039002123	-5.30345266425915	1.69522928455172	-3.12845743793388	0.0017572645939194	0.0033019477872089
WBGene00000741	92.6371253679361	-0.579178031201911	1.72336488047418	-0.336073943344227	NA	NA	2.39848559002031	-1.36256974667304	1.73997249669012	-0.783098439351773	0.433569307569545	NA	108.24736659957	-0.733836873721806	1.55634836961855	-0.471511962261807	0.637275179279208	0.908071665291619	114.324346486712	1.38953530363066	0.815060976240927	1.70482374219315	0.088227302106212	0.866735748200186	98.273656029029	-1.10495749767603	1.4683373155204	-0.752522929163875	0.451736646230847	0.775719610654877	52.4760723614925	-4.87700959882434	2.04018220294288	-2.39047747391848	0.0168264813165083	0.026863196039969
WBGene00000742	124.023631244458	-0.533225503041776	1.94771224656658	-0.273770164962377	NA	NA	3.14899354346108	1.07483175506413	1.41972842349929	0.757068561334377	0.449008787980113	NA	151.518724958553	-0.562591899696469	1.65122758914772	-0.340711300727993	0.733320930426116	0.93762131938698	192.962285883635	1.44499832169042	1.23813915590989	1.16707263056268	0.243181039639569	0.960662049540463	141.77790043345	-0.824801235276159	1.5451478488928	-0.533800850104527	NA	NA	67.6382279087339	-6.05681589669769	2.15246353050179	-2.81389942773418	NA	NA
WBGene00000743	NA	NA	NA	NA	NA	NA	NA	NA	NA	NA	NA	NA	22.9638083361872	-0.713306070238512	1.25995107042427	-0.566137913592404	0.57130003170777	0.882222118913466	28.4664205386382	1.06149390603307	1.10877123671828	0.957360608645352	0.338385273537131	0.973833242920162	23.2725745292097	-0.639865457255005	1.94634017944087	-0.328753146039878	0.742342280264564	0.920910491307131	NA	NA	NA	NA	NA	NA
WBGene00000745	30.8666672289789	-0.315974357847143	1.89967539627502	-0.166330710218557	0.867896699393534	0.970073774610722	5.30095147199361	-0.388065685131752	0.995326525947556	-0.389887815721892	0.696619504009289	NA	35.6661337214383	-0.689552809180645	1.00968044035331	-0.6829416334334	0.494643724673609	0.84913136502933	98.5198132544152	0.655307282306095	1.3444338794436	0.487422470026789	0.625958973076627	0.973833242920162	59.7594951413634	0.787605745778366	1.44085558256682	0.546623655630555	0.584637313811753	0.851198051766225	18.66701049893	-2.42488740873707	1.81415014597395	-1.3366519932865	0.18133625899553	0.232735125761241
WBGene00000746	41.3534103071813	-0.538673368250698	1.41392471278726	-0.380977405217577	0.703220014511073	0.937690228078062	25.3080830398816	0.0129093140554273	0.454179615408017	0.0284233673583745	0.977324487271554	0.993538115438274	53.4968369495177	-0.535516458439282	1.4358432417469	-0.372963038630703	0.70917595326562	0.932812251920338	91.8051401199417	0.741741930115151	0.870248899080714	0.852333086429283	0.394029247219893	0.973833242920162	65.7713477672681	0.0935689810045437	1.3703620374911	0.0682804824160575	0.94556236063957	0.98424290076977	35.0329029899786	-0.883869020132418	0.876139474765735	-1.00882227726213	0.313059875181815	0.376081561099485
WBGene00000747	10.3083633743598	-1.40497009954925	1.14865989506991	-1.22313846385639	0.221277402966943	0.921779068583261	2.49996595813716	0.601723419096162	1.64112414623512	0.366653199562366	0.713877720121398	NA	7.29566885994713	-0.166021241731319	1.37360643911112	-0.12086521801598	0.903797792153857	0.979986279812391	18.3444805272589	0.457039306624395	0.825097255691563	0.553921738888009	0.579632406839534	0.973833242920162	11.6265002728378	0.945438756680335	1.17005359143541	0.808030301860348	0.41907313853003	0.754640760683049	7.95191177463653	-2.87796645806359	1.20398850621613	-2.39036040892815	0.0168318462637691	0.0268668908101522
WBGene00000748	4.88578923473264	1.43435057832533	1.15351276596737	1.24346311600846	0.21369722455321	NA	25.5901575954075	-0.779900857418639	0.809685576325357	-0.963214462777154	0.335439908588559	0.754746180162511	6.5516212916189	1.2572032305451	1.1544802517845	1.0889776837688	0.276163726854176	0.705741616207223	83.4263748340385	-4.04162643536825	1.62844157492341	-2.48189833617969	NA	NA	79.3274706267816	5.1326067942516	1.69807904495252	3.02259592067171	NA	NA	17.6819854707788	3.56706228623524	0.984408172339006	3.62356021258916	0.000290575519118622	0.000612151320865375
WBGene00000749	126.408121511483	-3.97628146130964e-05	1.08018794018539	-3.68110151334147e-05	0.999970629059364	0.999970629059364	47.5732213700669	0.455134210532919	0.353602785626963	1.28713412063746	0.198047544531517	0.619274720452091	156.624346085109	-0.0584731266161289	1.09343861229935	-0.0534763689139969	0.957352358577111	0.991891376065268	1183.9481936264	1.41374940230917	1.27870544941958	1.10560989862903	0.268895403526072	0.965883953974176	401.176259822864	1.93745134955779	1.26647900636912	1.52979349820593	0.126067851479347	0.4391363807877	78.9729765542189	-1.60419246357626	0.671608844920364	-2.38858150202962	0.0169135563866691	0.0269875334898804
WBGene00000750	8.0851116418511	-0.164069619465813	0.873356777276037	-0.187860933509372	0.85098566796788	NA	24.1655608198838	0.222020472435731	0.481380852320853	0.461215836411684	0.644643760947805	0.915114250025215	6.52087770695812	-1.49764847078573	1.34500755053579	-1.11348703595689	0.265499313088228	0.69759015628221	23.9495259245518	0.173469803793977	0.493803959343844	0.351292857239297	0.72536865301022	0.979980601947519	15.7189048924674	1.27640523745324	0.704053876396212	1.81293687918697	0.0698415573355675	0.322694042117383	14.9963776876971	1.33847514985329	0.658723897252482	2.03192134889295	0.0421616188864962	0.0624692761664489
WBGene00000751	28478.6099910159	0.538271213397993	0.236218155414971	2.27870382127232	0.0226846774459132	0.52884326235283	65341.866750813	0.366750389730194	0.104498714593528	3.50961627764279	0.000448753797755461	0.0131662277034486	20829.6097564578	0.398050467117637	0.158218718583325	2.51582411159528	0.0118754431095355	0.255665972725468	11936.9166766528	-0.104131194995575	0.383963527135047	-0.271200745999374	0.786236639249189	0.983815353724897	15782.7314640148	-0.672278021570554	0.222267058969453	-3.02464082931402	0.00248928550063665	0.0338172083437554	39997.6687074508	1.19305419599101	0.330952013642615	3.60491596005019	0.000312253956142051	0.000655390989452583
WBGene00000752	2118.12574409661	0.359797983229072	0.284526589064301	1.26454959591759	0.206032831261665	0.921779068583261	4071.33831997887	0.156433783943912	0.137244871064013	1.13981515470221	0.254363318670548	0.691455335217656	1708.60988694515	0.0427462682626531	0.222012393770102	0.192540008856071	0.847319231599933	0.966162385704263	1570.22216216495	-0.530921143478136	0.461624645024745	-1.15011438232393	0.250096763434753	0.960662049540463	1799.54625571186	0.0401764131555909	0.378466991502003	0.106155659694772	0.915458850530067	0.975598753974882	2860.58271797778	0.949922068426257	0.370852438358545	2.56145563618449	0.0104234552845195	0.0172728122466491
WBGene00000753	149.992865545981	-0.843626989590065	1.32830348645515	-0.635116144911626	NA	NA	63.0564058935855	-1.2417144412114	0.375375832758298	-3.30792324078821	0.000939905676545585	0.023212152287179	202.811349008169	-0.544412008395131	1.74305434517008	-0.312332205764937	0.754788066732819	0.943677028622839	335.991785021249	0.786928383642358	1.13277986494475	0.694687827701401	0.487250957925996	0.973833242920162	242.299639418198	0.00914939959223897	1.47475646065313	0.00620400712683567	0.995049950252733	0.998471959993847	132.931763000351	-1.04780379695423	1.094720799432	-0.957142494687129	NA	NA
WBGene00000754	85536.6734995039	0.0723964466653842	0.243390238238711	0.29745008341041	0.766122911881882	0.950644528279661	195044.76801739	0.292780670026725	0.093383119835754	3.13526331677159	0.00171699917582502	0.0361027693370141	68801.0616934173	0.0604252703676653	0.138653835176783	0.435799487916246	0.662982215425694	0.919396318990711	45042.338597008	0.0691173570980847	0.317218474556262	0.217885661277354	0.827518199404085	0.987194110248671	57139.7107204053	-0.713468276146743	0.135954923917482	-5.24782961579078	1.53901531355761e-07	9.78896291968192e-06	129136.856856267	0.968037790489621	0.331186033607706	2.92294267347117	0.00346740348848026	0.00621184347498894
WBGene00000755	2.72141456135642	-1.52189929533145	1.58037714287649	-0.96299753650031	0.335548759550147	NA	NA	NA	NA	NA	NA	NA	3.22235078466216	-0.454651082444597	1.78236286540009	-0.255083345412125	0.798658727210127	NA	7.73421506117201	-0.966270805269232	0.996465792540618	-0.969697918887511	0.332197088120461	NA	6.93231556177868	1.42986778592637	1.30599392730547	1.09485025621557	0.273582244889848	0.628836863859926	2.97984697335039	-0.975382968579799	1.40186568429141	-0.695774908758695	0.486569805063739	0.550057155920204
WBGene00000756	135.620456006781	-1.69490358590618	0.312123163227088	-5.43023967969028	5.62784167399198e-08	2.44264881126764e-05	2190.73698375162	-0.905880344815003	0.284049375519817	-3.18916506384575	0.00142684378908371	0.0317479034269489	107.808939533079	-1.2247240008594	0.330586260306378	-3.7047032738879	0.000211638331738223	0.0177082423262993	1229.92352109872	1.77265639361942	0.36958700278648	4.79631691659765	1.6160952837454e-06	0.00178416919325493	347.862583331452	1.90799692265815	0.297987524964065	6.40294228051407	1.52410823360201e-10	1.58135754912669e-08	1495.68241127979	3.67246396646752	0.410385136626061	8.94882304135159	3.59292608711019e-19	2.89372657056968e-18
WBGene00000757	42691.3489027166	0.0991066784152533	0.240166787800138	0.412657717259922	0.679857407749122	0.935349473601959	91683.4577501027	0.32303059131277	0.101306502393422	3.1886461745396	0.00142940720267318	0.0317489458959943	35994.7986385389	-0.0415896353023885	0.168787764007729	-0.246401956604415	0.805371091772922	0.95774136593999	22901.0567067223	0.139023194679942	0.235068906118705	0.591414649327282	0.554242627254049	0.973833242920162	29852.1516961587	-0.833207437301451	0.169064772674657	-4.92833263914091	8.2934332032119e-07	4.39869918870673e-05	61298.1844781962	0.8759096161553	0.330564354645989	2.64974006980679	0.0080553719223151	0.0135920414828679
WBGene00000759	25.8307925049395	-0.325225830338822	0.618955334677065	-0.525443133160013	0.599275175437434	0.927022083334846	95.0558143779686	-0.539702428484083	0.251460116410266	-2.14627447162849	0.0318510870729679	0.253461164215295	23.3831079457385	-0.256695871312456	0.649108662206252	-0.395459013657242	0.692504164038333	0.928718762359154	26.092398553015	0.117012064288746	0.682349937846536	0.171483952439463	0.863843247639063	0.989684244259067	25.4785783967908	-0.0799769827157849	0.676537102351292	-0.118215220477674	0.905897130323997	0.973239018583354	68.866792212186	1.9533599838511	0.485138059560314	4.02640020785311	5.66372598481548e-05	0.000131784503958441
WBGene00000760	6.65296232393527	-0.947458890124099	0.991254132939147	-0.955818350350589	0.339164015671111	NA	6.10122982812014	1.21470726006658	1.06455737756362	1.14104442434714	0.253851436685121	NA	7.59559104752496	-0.7997566725852	1.03949959805143	-0.769366985888561	0.441675481518279	0.820637314610991	5.5935707454068	0.493526110476358	0.977082769659243	0.505101641131666	0.613487448763991	NA	7.11459742961519	-1.06146470705904	1.05172734468803	-1.00925844746757	0.312850702535961	0.670205918017324	6.16532974025197	-1.29734787528014	0.954541080369058	-1.35913257371652	0.17410458251897	0.224418449797961
WBGene00000761	1410.9656151776	-0.0335663645883421	0.169477048407178	-0.198058468115972	0.842999318733134	0.966275667207527	2911.07301363209	-0.244094419059508	0.0998217593392491	-2.44530271431043	0.0144730607145169	0.159191049672489	1452.37608298602	-0.0398270922678354	0.183348888995967	-0.21722025416097	0.828036700967794	0.960543012139291	1511.65323450584	-0.180798772233457	0.193942618072292	-0.932228171561878	0.35121861938156	0.973833242920162	1561.68932713719	0.0369206041473303	0.167755657029165	0.22008559831107	0.825804490723189	0.947621010807575	2273.46008060838	1.06414861970883	0.233608599977176	4.55526303317944	5.23200673549198e-06	1.39991746375445e-05
WBGene00000762	1626.21022068694	0.22218038287243	0.17628138024071	1.26037351516675	0.207534651217466	0.921779068583261	678.38014519149	-0.0611094281806952	0.140145343539388	-0.436043229388641	0.662805365224357	0.923380550708483	1463.36500542427	0.21491869407559	0.170698009771643	1.25905799583197	0.208009384718146	0.64550466440501	1469.09100600215	0.11627168014284	0.190246910841068	0.611161987486742	0.541092345845791	0.973833242920162	1416.04022811189	-0.0560185424473929	0.158167444613211	-0.35417239359454	0.723209691150284	0.911686846593201	1118.73145968743	-1.20895961403085	0.276617013904399	-4.37051791199178	1.23952185554104e-05	3.16786679679338e-05
WBGene00000763	543.391398355067	0.105072983504062	0.202773937833666	0.518177950414182	0.604334117470829	0.927868350536511	350.779124627131	-0.134368182539262	0.172261546502186	-0.780024243759801	0.435376605185491	0.827963709831196	492.981631231881	0.011857402702997	0.187273912368446	0.0633158273516953	0.949515012646781	0.989919720263377	598.464147043196	0.097725459959604	0.224644435555248	0.435022838282455	0.66354585021971	0.974582048140274	542.453799980026	0.143575383324905	0.177156992124006	0.810441527616395	0.417686458515301	0.753451363448062	451.447490930407	-0.598136549472915	0.291104464679828	-2.05471444806172	0.0399065936112711	0.0593828453044631
WBGene00000764	1225.45962202088	0.165166831463998	0.244906494049328	0.674407724895735	0.500052132879695	0.921779068583261	500.64787837168	-0.189026331061532	0.160570831395065	-1.17721462496794	0.239109852759877	0.673606425094125	1036.79679554392	-0.0424244189537282	0.255558202354298	-0.166006876566272	0.868151538546698	0.971102591788144	958.266067537592	0.0736662761677834	0.212319924084155	0.346958847529472	0.728622235432965	0.979980601947519	1010.84096440047	-0.261733825964988	0.217765905051975	-1.20190452175017	0.229400522338393	0.583773644499389	865.450057693466	-1.21213614781849	0.312129630117185	-3.88343826045418	0.000102989691708896	0.00023091400582491
WBGene00000765	3007.67095918685	0.168997903064211	0.240809633249525	0.701790459059821	0.482809849686682	0.921779068583261	732.489211452975	-0.0401131601084381	0.143684384348089	-0.279175501850363	0.780110143195337	0.952865500156681	2683.9752265278	-0.00285497806376681	0.255318059123312	-0.0111820451462383	0.991078204747441	0.998931411268307	2394.74739918218	0.24021355660699	0.26915543955255	0.892471491589863	0.372140266612415	0.973833242920162	2493.62618667085	-0.386256809505181	0.239569370846741	-1.61229629705994	0.106897478727821	0.404885042646297	1845.87581411722	-2.02862192377655	0.322131296179832	-6.29750026723282	3.02483839577073e-10	1.28353417256337e-09
WBGene00000766	3658.51464247095	0.152127417147453	0.185909915827916	0.818285654479381	0.413194095550568	0.921779068583261	938.731912447626	-0.039875405864972	0.12034344161222	-0.331346730081574	0.740382597440232	0.943768709147933	3287.19138890001	0.0674811022633287	0.156568953812243	0.430999253812808	0.666468913049124	0.92060644151158	2619.81733426927	-0.0659782863862786	0.336773175679478	-0.195913128333811	0.844678161466918	0.988972179260337	3011.17305557897	-0.357935397471931	0.183862060065567	-1.94676050809116	0.0515634536131089	0.269353333364135	2267.22336082921	-1.95670805250716	0.273503406836701	-7.15423648698987	8.41399062878968e-13	4.43459099148718e-12
WBGene00000767	4862.49046883467	0.203768146697665	0.156779206711793	1.29971410731942	0.193698973433209	0.921779068583261	1121.20701171393	-0.0366562998447199	0.111313844918207	-0.329305845752205	0.741924526044308	0.943974825670024	4569.72205478565	0.255006851665455	0.156198903499266	1.63257773231842	0.102557837676917	0.541152841555177	3948.34840900568	-0.222984781903713	0.323698016248071	-0.688866692753611	0.490907161276891	0.973833242920162	4318.75032406702	-0.0871198355722134	0.150049093669549	-0.580608875679557	0.561504088980601	0.83949519786395	2897.68134076578	-2.07747229565516	0.257305866975809	-8.07394063754666	6.80649771217718e-16	4.44364902528869e-15
WBGene00000768	268.971472326563	0.410060818391915	0.286625587596331	1.43064972611386	0.15253062838069	0.921779068583261	706.042745203549	0.180374434553544	0.145011036821915	1.24386693941826	0.213548538809144	0.641625561493854	284.035112771869	0.371571341494762	0.314342389059051	1.18205929084849	0.237182175790217	0.673764525427925	308.928500757183	0.165927257496429	0.331657028641467	0.500297726769428	0.616865454513317	0.973833242920162	276.438028364391	0.109138593240967	0.278882894415323	0.391342012817875	0.695544448290887	0.901612996647007	438.275944239593	1.46948691002281	0.287799165648969	5.1059456920565	3.29144218120233e-07	1.01943841356951e-06
WBGene00000770	4100.7884921006	0.243164295896981	0.223319085862999	1.08886481850529	0.276213502640671	0.921779068583261	41.4313252822191	0.972880594744772	0.7680309017068	1.26672063921222	0.205255197436164	0.628977306498577	4181.25935498293	0.485191587335422	0.209372401265493	2.31736171722164	0.0204840359187861	0.332360997889821	3266.56111469137	-0.11192598705182	0.487806127729615	-0.229447685646662	0.818520976783875	0.98643094284043	3559.39557729316	-0.174794329653089	0.244976254994843	-0.713515396244294	0.475526889405079	0.79054380388686	1951.82035902798	-7.12690094381621	0.523550597849398	-13.6126307048288	3.36895128289649e-42	2.0676204842139e-40
WBGene00000771	27.4584070190042	-0.777643582229506	0.546889356499176	-1.42193950748551	0.155043812798566	0.921779068583261	3.56488498511767	-0.186450719073851	1.45662987097017	-0.12800143865625	0.898147834524906	NA	17.6464564952417	0.228501969183055	0.725759365853925	0.314845360506235	0.752879069146061	0.943677028622839	36.5176957555666	-0.547449183879645	0.556054149683527	-0.984524949937377	0.324857470159653	0.973833242920162	29.8932930269675	1.30036038412133	0.627269042714602	2.07305047048683	0.0381675827696043	0.227838921811651	20.1787561670724	-3.28958694733775	0.816730617546263	-4.0277502479591	5.63131160575522e-05	0.000131134218169979
WBGene00000772	4436.40032627911	0.26256416151427	0.275205630698047	0.954065368678276	0.340050554645044	0.921779068583261	72.4529489366187	-0.710139779134789	1.3866337518139	-0.512132189344037	0.60855849758903	0.903432686821582	4554.56415530035	0.478700836929744	0.19000416179613	2.51942290318555	0.011754737951153	0.254946670617483	4086.84927488468	-0.254298044232474	0.373997012824745	-0.679946725541463	0.496538194149613	0.973833242920162	4250.00763846332	0.0872905079005192	0.162598139082385	0.536848136104995	0.591372518469654	0.854410185568765	2112.36330056029	-5.50494866402836	1.27450939835321	-4.31926878777142	1.56547023256263e-05	3.94627793506174e-05
WBGene00000773	3736.0860084362	0.266023346810636	0.166194550403572	1.6006743070976	0.109449074664599	0.908622241519925	234.072153042147	-0.171146791357725	0.272351279792442	-0.628404579145563	0.529738938095852	0.874183066805844	3304.02872983542	0.157309195930327	0.146791845026328	1.07164805989129	0.283878138233585	0.713585255532689	3049.49608656284	0.00510617149251016	0.191070737868787	0.0267239847894275	0.978679882866438	0.998075534380091	3155.70094252618	-0.144846334259892	0.140921771588655	-1.02784922888064	0.304020755107732	0.661517577319672	1874.98183401823	-3.84463043496712	0.337712863728669	-11.3843174124869	5.00586785222078e-30	8.81733563490169e-29
WBGene00000774	4098.65430219989	0.185602533729065	0.180619188285148	1.02759034348029	0.304142568482944	0.921779068583261	526.683954398101	0.0538251754307643	0.142016130858541	0.37900747686457	0.70468231160959	0.934945472004089	3857.51219107793	0.284020313108488	0.166423594942696	1.70661085170215	0.0878944068325192	0.527827344701576	3479.80088646031	0.092875458710893	0.345207188803368	0.26904265531908	0.787896858192701	0.983826542268339	3518.6331203455	-0.164052253238454	0.191214995258891	-0.857946590518904	0.390921955981302	0.733048774365733	2234.87189659495	-2.97690163613196	0.257927023423343	-11.5416430454667	8.1356184968772e-31	1.53485889241843e-29
WBGene00000775	662.010039009392	0.286408327684939	0.222748853579324	1.28579035574226	0.198516236949503	0.921779068583261	1585.86915577129	0.212161265374255	0.108159650588996	1.96155649744526	0.049814141231199	0.325624458949641	610.995097032616	-0.160216742716482	0.213388277697695	-0.750822605839012	0.45275942278843	0.826592346255161	739.730580620522	0.302726391283579	0.279403455125306	1.08347404346812	0.278598065964596	0.970662761619388	661.143489740893	-0.0369269639507689	0.186174889674968	-0.198345566446891	0.842774702930744	0.953795215427794	1024.79397794528	1.22456568960504	0.277347134165108	4.41528156867863	1.00878597480381e-05	2.60883220675295e-05
WBGene00000776	25121.1753436367	-0.191708762339477	0.183275974481628	-1.04601142010948	0.295555759806649	0.921779068583261	54696.8655177193	0.0531370577607441	0.160275074053747	0.331536628976537	0.740239177976213	0.943768709147933	25880.7542306929	-0.0925613225151232	0.159280930652327	-0.581119925254349	0.561159630516332	0.877562056478257	18696.3219587946	-0.647956960599089	0.314668873093074	-2.0591708173418	0.0394778777058132	0.71729897123299	25139.2383583977	-0.307747698691714	0.18974166217516	-1.62193002403245	0.104818332018622	0.401868159316662	40016.6222191294	0.908244027013836	0.269301536554964	3.37259132878532	0.000744643862503272	0.00148121479323915
WBGene00000777	9799.23305012691	0.168421378081599	0.166250625189986	1.0130571111485	0.311032882545893	0.921779068583261	2080.10442585923	-0.281124249077118	0.1011868646668	-2.77826820707251	0.00546494886237141	0.0800971455219358	9504.87931711529	0.119118507965346	0.179574764109705	0.663336569344314	0.507115020488649	0.853907168892955	8659.2248529008	0.175429210972347	0.189407899688386	0.926197963553597	0.354343110674553	0.973833242920162	8829.77554217853	-0.269015644720268	0.168579002362039	-1.59578382213065	0.110537066450442	0.409970026841777	5916.81595372612	-2.11011475229399	0.266573569778243	-7.91569379533519	2.4587807773546e-15	1.54674873615443e-14
WBGene00000778	134.831782039575	-0.22033232496216	0.281832794661885	-0.781783841821863	0.434341618622377	0.921779068583261	192.573217738802	-0.00308413718379088	0.20164516650273	-0.0152948728565191	0.987796932873822	0.995927923370585	137.789983658243	-0.393224909632073	0.28094047191257	-1.39967341463869	0.16161113842362	0.600474990796737	117.092586415231	0.330842135684406	0.534971809263665	0.61842910216106	0.536292519068005	0.973833242920162	130.970261153787	-0.640265728881057	0.297824631285327	-2.1498078453681	0.0315704173695791	0.202982377518351	167.884374707217	0.355651476056031	0.305766120343727	1.16314873490963	0.244769161938894	0.303446228771937
[truncated: 18,364 more rows]
